# Supplementary material for: ﻿Revisiting the genus Tulipa (Liliaceae) in Kazakhstan, the country with the richest tulip diversity worldwide
Source: PhytoKeys. 2024 Dec 23;250:95–163. doi: 10.3897/phytokeys.250.136736 (PMC11686166; doi:10.3897/phytokeys.250.136736)
Supplement: XML Treatment for Sect. Spiranthera [file phytokeys.250.136736-treatment5.xml]

<!DOCTYPE tp:taxon-treatment
  PUBLIC "-//TaxonX//DTD Taxonomic Treatment Publishing DTD v0 20100105//EN" "tax-treatment-NSO.dtd">
<tp:taxon-treatment xmlns:tp="http://www.plazi.org/taxpub"><tp:treatment-meta><kwd-group><label>Taxon classification</label><kwd>
                  <named-content content-type="kingdom">Plantae</named-content>
                </kwd><kwd>
                  <named-content content-type="order">Liliales</named-content>
                </kwd><kwd>
                  <named-content content-type="family">Liliaceae</named-content>
                </kwd></kwd-group><mixed-citation publication-type="journal"><person-group><name><surname>Kubentayev</surname><given-names>Serik A.</given-names></name><name><surname>Baasanmunkh</surname><given-names>Shukherdorj</given-names></name><name><surname>Alibekov</surname><given-names>Daniyar T.</given-names></name><name><surname>Tojibaev</surname><given-names>Komiljon Sh.</given-names></name><name><surname>Nyamgerel</surname><given-names>Nudkhuu</given-names></name><name><surname>Ivashchenko</surname><given-names>Anna A.</given-names></name><name><surname>Tsegmed</surname><given-names>Zagarjav</given-names></name><name><surname>Epiktetov</surname><given-names>Vladimir G.</given-names></name><name><surname>Sitpayeva</surname><given-names>Gulnara T.</given-names></name><name><surname>Izbastina</surname><given-names>Klara S.</given-names></name><name><surname>Idrissova</surname><given-names>Zhansaya T.</given-names></name><name><surname>Mukhtubayeva</surname><given-names>Saule K.</given-names></name><name><surname>Abubakirova</surname><given-names>Nurganym B.</given-names></name><name><surname>Gil</surname><given-names>Hee-Young</given-names></name><name><surname>Choi</surname><given-names>Hyeok Jae</given-names></name></person-group><article-title>﻿Revisiting the genus <italic><tp:taxon-name><tp:taxon-name-part taxon-name-part-type="genus" reg="Tulipa">Tulipa</tp:taxon-name-part></tp:taxon-name></italic> (<tp:taxon-name><tp:taxon-name-part taxon-name-part-type="family">Liliaceae</tp:taxon-name-part></tp:taxon-name>) in Kazakhstan, the country with the richest tulip diversity worldwide</article-title><source>PhytoKeys</source><day>23</day><month>12</month><year>2024</year><volume>250</volume><fpage>95</fpage><lpage>163</lpage><pub-id pub-id-type="doi">10.3897/phytokeys.250.136736</pub-id></mixed-citation></tp:treatment-meta><tp:nomenclature><label>﻿</label><tp:taxon-name>
                <object-id xmlns:xlink="http://www.w3.org/1999/xlink" content-type="arpha" xlink:type="simple">7F32FA2E-0352-5BD8-9885-7D4517FFA72F</object-id>
                <tp:taxon-name-part taxon-name-part-type="genus" reg="Tulipa"/>
                <tp:taxon-name-part taxon-name-part-type="infraspecific-rank">Sect.</tp:taxon-name-part>
                <tp:taxon-name-part taxon-name-part-type="section" reg="Spiranthera">Spiranthera</tp:taxon-name-part>
              </tp:taxon-name><tp:taxon-authority>Vved. ex Zonn. &amp; Veldkamp, Pl. Syst. Evol. 298: 90 (2012).</tp:taxon-authority></tp:nomenclature><tp:treatment-sec sec-type="material" id="SECID0EWHAI"><title>Type.</title><p>—<italic><tp:taxon-name><tp:taxon-name-part taxon-name-part-type="genus" reg="Tulipa">Tulipa</tp:taxon-name-part><tp:taxon-name-part taxon-name-part-type="species" reg="kaufmanniana">kaufmanniana</tp:taxon-name-part></tp:taxon-name></italic> Regel in Gartenflora 26: 194 (1877).</p></tp:treatment-sec></tp:taxon-treatment>
