# Supplementary material for: ﻿Revisiting the genus Tulipa (Liliaceae) in Kazakhstan, the country with the richest tulip diversity worldwide
Source: PhytoKeys. 2024 Dec 23;250:95–163. doi: 10.3897/phytokeys.250.136736 (PMC11686166; doi:10.3897/phytokeys.250.136736)
Supplement: XML Treatment for Tulipa auliekolica [file phytokeys.250.136736-treatment13.xml]

<!DOCTYPE tp:taxon-treatment
  PUBLIC "-//TaxonX//DTD Taxonomic Treatment Publishing DTD v0 20100105//EN" "tax-treatment-NSO.dtd">
<tp:taxon-treatment xmlns:tp="http://www.plazi.org/taxpub"><tp:treatment-meta><kwd-group><label>Taxon classification</label><kwd>
                <named-content content-type="kingdom">Plantae</named-content>
              </kwd><kwd>
                <named-content content-type="order">Liliales</named-content>
              </kwd><kwd>
                <named-content content-type="family">Liliaceae</named-content>
              </kwd></kwd-group><mixed-citation publication-type="journal"><person-group><name><surname>Kubentayev</surname><given-names>Serik A.</given-names></name><name><surname>Baasanmunkh</surname><given-names>Shukherdorj</given-names></name><name><surname>Alibekov</surname><given-names>Daniyar T.</given-names></name><name><surname>Tojibaev</surname><given-names>Komiljon Sh.</given-names></name><name><surname>Nyamgerel</surname><given-names>Nudkhuu</given-names></name><name><surname>Ivashchenko</surname><given-names>Anna A.</given-names></name><name><surname>Tsegmed</surname><given-names>Zagarjav</given-names></name><name><surname>Epiktetov</surname><given-names>Vladimir G.</given-names></name><name><surname>Sitpayeva</surname><given-names>Gulnara T.</given-names></name><name><surname>Izbastina</surname><given-names>Klara S.</given-names></name><name><surname>Idrissova</surname><given-names>Zhansaya T.</given-names></name><name><surname>Mukhtubayeva</surname><given-names>Saule K.</given-names></name><name><surname>Abubakirova</surname><given-names>Nurganym B.</given-names></name><name><surname>Gil</surname><given-names>Hee-Young</given-names></name><name><surname>Choi</surname><given-names>Hyeok Jae</given-names></name></person-group><article-title>﻿Revisiting the genus <italic><tp:taxon-name><tp:taxon-name-part taxon-name-part-type="genus" reg="Tulipa">Tulipa</tp:taxon-name-part></tp:taxon-name></italic> (<tp:taxon-name><tp:taxon-name-part taxon-name-part-type="family">Liliaceae</tp:taxon-name-part></tp:taxon-name>) in Kazakhstan, the country with the richest tulip diversity worldwide</article-title><source>PhytoKeys</source><day>23</day><month>12</month><year>2024</year><volume>250</volume><fpage>95</fpage><lpage>163</lpage><pub-id pub-id-type="doi">10.3897/phytokeys.250.136736</pub-id></mixed-citation></tp:treatment-meta><tp:nomenclature><label>﻿</label><tp:taxon-name>
              <object-id xmlns:xlink="http://www.w3.org/1999/xlink" content-type="arpha" xlink:type="simple">F1CAC865-6FA1-5130-8529-D296F45278EE</object-id>
              <tp:taxon-name-part taxon-name-part-type="genus" reg="Tulipa">Tulipa</tp:taxon-name-part>
              <tp:taxon-name-part taxon-name-part-type="species" reg="auliekolica">auliekolica</tp:taxon-name-part>
            </tp:taxon-name><tp:taxon-authority>Perezhogin, Novosti Sist. Vyssh. Rast. 45: 145 (2014).</tp:taxon-authority><xref ref-type="fig" rid="F9">Fig. 9</xref></tp:nomenclature><tp:treatment-sec sec-type="material" id="SECID0EUOCI"><title>Type.</title><p>Kazakhstan • Prov. Kostanay, Auliekol distr., 25 April 2009, <italic>Yu. Perezhogin s.n.</italic> (LE).</p></tp:treatment-sec><tp:treatment-sec sec-type="distribution" id="SECID0E3OCI"><title>General distribution.</title><p>Endemic to Kazakhstan (<xref ref-type="bibr" rid="B36">Kubentayev et al. 2024</xref>).</p></tp:treatment-sec><tp:treatment-sec sec-type="distribution" id="SECID0EGPCI"><title>Distribution in Kazakhstan and habitat.</title><p>Tobol-Ishim and Turgay. This species grows in cereal steppes on plains.</p><fig id="F9" position="float" orientation="portrait"><object-id xmlns:xlink="http://www.w3.org/1999/xlink" content-type="doi" xlink:type="simple">10.3897/phytokeys.250.136736.figure9</object-id><object-id xmlns:xlink="http://www.w3.org/1999/xlink" content-type="zenodo_dep_id" xlink:type="simple">14554402</object-id><object-id xmlns:xlink="http://www.w3.org/1999/xlink" content-type="arpha" xlink:type="simple">FDE1320A-D589-5AD0-85B7-44202ACAB093</object-id><label>Figure 9.</label><caption><p><italic><tp:taxon-name><tp:taxon-name-part taxon-name-part-type="genus" reg="Tulipa">Tulipa</tp:taxon-name-part><tp:taxon-name-part taxon-name-part-type="species" reg="auliekolica">auliekolica</tp:taxon-name-part></tp:taxon-name></italic> in Kazakhstan <bold>A, B</bold> general habits <bold>C</bold> flower <bold>D</bold> tepals <bold>E</bold> gynoecium <bold>F</bold> stamens <bold>G</bold> bulb and bulb sheath. (Photos: <bold>A–G</bold> by S. Kubentayev).</p></caption><graphic xmlns:xlink="http://www.w3.org/1999/xlink" xlink:href="phytokeys-250-095_article-136736__-g009.jpg" position="float" orientation="portrait" xlink:type="simple" id="oo_1205964.jpg"><uri content-type="original_file" xlink:type="simple">https://binary.pensoft.net/fig/1205964</uri></graphic></fig></tp:treatment-sec><tp:treatment-sec sec-type="conservation status" id="SECID0ERQCI"><title>Conservation status.</title><p>The IUCN conservation status of this species requires assessment.</p></tp:treatment-sec><tp:treatment-sec sec-type="phenology" id="SECID0EWQCI"><title>Phenology.</title><p>Flowering in April; fruiting expected from May to June.</p></tp:treatment-sec><tp:treatment-sec sec-type="notes" id="SECID0E2QCI"><title>Notes.</title><p><italic><tp:taxon-name><tp:taxon-name-part taxon-name-part-type="genus" reg="Tulipa">Tulipa</tp:taxon-name-part><tp:taxon-name-part taxon-name-part-type="species" reg="auliekolica">auliekolica</tp:taxon-name-part></tp:taxon-name></italic> was first described in 2013 by Yu. V. Perezhogin from Kostanay region, Northern Kazakhstan. Morphologically, this species is similar to <italic><tp:taxon-name><tp:taxon-name-part taxon-name-part-type="genus" reg="Tulipa">T.</tp:taxon-name-part><tp:taxon-name-part taxon-name-part-type="species" reg="biflora">biflora</tp:taxon-name-part></tp:taxon-name></italic> but differs in its darker blackish-brown bulb tunics and yellow flower petals (<xref ref-type="bibr" rid="B47">Perezhogin 2013</xref>). The independence of this species raises doubts, as the known morphological characteristics are insufficient to assign the species rank. Additionally, <italic><tp:taxon-name><tp:taxon-name-part taxon-name-part-type="genus" reg="Tulipa">T.</tp:taxon-name-part><tp:taxon-name-part taxon-name-part-type="species" reg="biflora">biflora</tp:taxon-name-part></tp:taxon-name></italic> and <italic><tp:taxon-name><tp:taxon-name-part taxon-name-part-type="genus" reg="Tulipa">T.</tp:taxon-name-part><tp:taxon-name-part taxon-name-part-type="species" reg="auliekolica">auliekolica</tp:taxon-name-part></tp:taxon-name></italic> were placed in the same clade on the phylogenetic tree constructed using data from GenBank (Fig. <xref ref-type="fig" rid="F3">3</xref>). Accordingly, we consider it necessary to conduct phylogenetic and morphological studies to establish the taxonomic position of <italic><tp:taxon-name><tp:taxon-name-part taxon-name-part-type="genus" reg="Tulipa">T.</tp:taxon-name-part><tp:taxon-name-part taxon-name-part-type="species" reg="auliekolica">auliekolica</tp:taxon-name-part></tp:taxon-name></italic> in <italic><tp:taxon-name><tp:taxon-name-part taxon-name-part-type="genus" reg="Tulipa">Tulipa</tp:taxon-name-part></tp:taxon-name></italic> genus. New localities of this species were established in Northern Kazakhstan during this study, according to herbarium collections of Yu. V. Perezhogin in the herbarium of the KSPI. Previously, the distribution of this species was only reported for two localities, including the type locality (15 km from the Karamendy turnoff) (<xref ref-type="bibr" rid="B47">Perezhogin 2013</xref>) and FR Turgay, north of the Akkuma sands (<xref ref-type="bibr" rid="B48">Perezhogin et al. 2015</xref>).</p></tp:treatment-sec><tp:treatment-sec><!--Section generated to contain objects referenced in tp:taxon-treatment.--><fig id="F3" position="float" orientation="portrait"><object-id xmlns:xlink="http://www.w3.org/1999/xlink" content-type="doi" xlink:type="simple">10.3897/phytokeys.250.136736.figure3</object-id><object-id xmlns:xlink="http://www.w3.org/1999/xlink" content-type="zenodo_dep_id" xlink:type="simple">14554340</object-id><object-id xmlns:xlink="http://www.w3.org/1999/xlink" content-type="arpha" xlink:type="simple">892E059B-4946-5FBA-84C8-A874B7287897</object-id><label>Figure 3.</label><caption><p>Phylogenetic tree of the <italic><tp:taxon-name><tp:taxon-name-part taxon-name-part-type="genus" reg="Tulipa">Tulipa</tp:taxon-name-part></tp:taxon-name></italic> species based on the <abbrev xmlns:xlink="http://www.w3.org/1999/xlink" xlink:title="internal transcribed spacer" id="ABBRID0EAFAG" xlink:type="simple">ITS</abbrev> sequence using the maximum parsimony method. Each subgenus is indicated as follows: <italic><tp:taxon-name><tp:taxon-name-part taxon-name-part-type="genus" reg="Orithyia">Orithyia</tp:taxon-name-part></tp:taxon-name></italic> in yellow, <italic><tp:taxon-name><tp:taxon-name-part taxon-name-part-type="genus" reg="Tulipa"/><tp:taxon-name-part taxon-name-part-type="subgenus" reg="Eriostemones">Eriostemones</tp:taxon-name-part></tp:taxon-name></italic> in blue, and <italic><tp:taxon-name><tp:taxon-name-part taxon-name-part-type="genus" reg="Tulipa">Tulipa</tp:taxon-name-part></tp:taxon-name></italic> in green. The endemic <italic><tp:taxon-name><tp:taxon-name-part taxon-name-part-type="genus" reg="Tulipa">Tulipa</tp:taxon-name-part></tp:taxon-name></italic> species are indicated by E in red color.</p></caption><graphic xmlns:xlink="http://www.w3.org/1999/xlink" xlink:href="phytokeys-250-095_article-136736__-g003.jpg" position="float" orientation="portrait" xlink:type="simple" id="oo_1205958.jpg"><uri content-type="original_file" xlink:type="simple">https://binary.pensoft.net/fig/1205958</uri></graphic></fig></tp:treatment-sec><ref-list><ref id="B36"><mixed-citation xmlns:xlink="http://www.w3.org/1999/xlink" xlink:type="simple"><person-group><name name-style="western"><surname>Kubentayev</surname><given-names>SA</given-names></name><name name-style="western"><surname>Alibekov</surname><given-names>DT</given-names></name><name name-style="western"><surname>Perezhogin</surname><given-names>YV</given-names></name><name name-style="western"><surname>Lazkov</surname><given-names>GA</given-names></name><name name-style="western"><surname>Kupriyanov</surname><given-names>AN</given-names></name><name name-style="western"><surname>Ebel</surname><given-names>AL</given-names></name><name name-style="western"><surname>Izbastina</surname><given-names>KS</given-names></name><name name-style="western"><surname>Borodulina</surname><given-names>OV</given-names></name><name name-style="western"><surname>Kubentayeva</surname><given-names>BB</given-names></name></person-group> (<year>2024</year>) <article-title>Revised checklist of endemic vascular plants of Kazakhstan.</article-title><source>PhytoKeys</source><volume>238</volume>: <fpage>241</fpage>–<lpage>279</lpage>. <ext-link xlink:href="10.3897/phytokeys.238.114475" ext-link-type="doi" xlink:type="simple">https://doi.org/10.3897/phytokeys.238.114475</ext-link></mixed-citation></ref><ref id="B47"><mixed-citation xmlns:xlink="http://www.w3.org/1999/xlink" xlink:type="simple"><person-group><name name-style="western"><surname>Perezhogin</surname><given-names>YuV</given-names></name></person-group> (<year>2013</year>) <article-title>New species of tulips from Northern Kazakhstan.</article-title><source>Botanicheskii Zhurnal</source><volume>98</volume>: <fpage>1558</fpage>–<lpage>1563</lpage>. [In Russian]</mixed-citation></ref><ref id="B48"><mixed-citation xmlns:xlink="http://www.w3.org/1999/xlink" xlink:type="simple"><person-group><name name-style="western"><surname>Perezhogin</surname><given-names>YuV</given-names></name><name name-style="western"><surname>Kulikov</surname><given-names>PV</given-names></name><name name-style="western"><surname>Kurlov</surname><given-names>SI</given-names></name></person-group> (<year>2015</year>) <article-title>Addition to the flora of Kazakhstan.</article-title><source>Botanicheskii Zhurnal</source><volume>100</volume>(<issue>5</issue>): <fpage>501</fpage>–<lpage>503</lpage>. [In Russian]</mixed-citation></ref></ref-list></tp:taxon-treatment>
