# Supplementary material for: ﻿Revisiting the genus Tulipa (Liliaceae) in Kazakhstan, the country with the richest tulip diversity worldwide
Source: PhytoKeys. 2024 Dec 23;250:95–163. doi: 10.3897/phytokeys.250.136736 (PMC11686166; doi:10.3897/phytokeys.250.136736)
Supplement: XML Treatment for Tulipa biebersteiniana [file phytokeys.250.136736-treatment14.xml]

<!DOCTYPE tp:taxon-treatment
  PUBLIC "-//TaxonX//DTD Taxonomic Treatment Publishing DTD v0 20100105//EN" "tax-treatment-NSO.dtd">
<tp:taxon-treatment xmlns:tp="http://www.plazi.org/taxpub"><tp:treatment-meta><kwd-group><label>Taxon classification</label><kwd>
                <named-content content-type="kingdom">Plantae</named-content>
              </kwd><kwd>
                <named-content content-type="order">Liliales</named-content>
              </kwd><kwd>
                <named-content content-type="family">Liliaceae</named-content>
              </kwd></kwd-group><mixed-citation publication-type="journal"><person-group><name><surname>Kubentayev</surname><given-names>Serik A.</given-names></name><name><surname>Baasanmunkh</surname><given-names>Shukherdorj</given-names></name><name><surname>Alibekov</surname><given-names>Daniyar T.</given-names></name><name><surname>Tojibaev</surname><given-names>Komiljon Sh.</given-names></name><name><surname>Nyamgerel</surname><given-names>Nudkhuu</given-names></name><name><surname>Ivashchenko</surname><given-names>Anna A.</given-names></name><name><surname>Tsegmed</surname><given-names>Zagarjav</given-names></name><name><surname>Epiktetov</surname><given-names>Vladimir G.</given-names></name><name><surname>Sitpayeva</surname><given-names>Gulnara T.</given-names></name><name><surname>Izbastina</surname><given-names>Klara S.</given-names></name><name><surname>Idrissova</surname><given-names>Zhansaya T.</given-names></name><name><surname>Mukhtubayeva</surname><given-names>Saule K.</given-names></name><name><surname>Abubakirova</surname><given-names>Nurganym B.</given-names></name><name><surname>Gil</surname><given-names>Hee-Young</given-names></name><name><surname>Choi</surname><given-names>Hyeok Jae</given-names></name></person-group><article-title>﻿Revisiting the genus <italic><tp:taxon-name><tp:taxon-name-part taxon-name-part-type="genus" reg="Tulipa">Tulipa</tp:taxon-name-part></tp:taxon-name></italic> (<tp:taxon-name><tp:taxon-name-part taxon-name-part-type="family">Liliaceae</tp:taxon-name-part></tp:taxon-name>) in Kazakhstan, the country with the richest tulip diversity worldwide</article-title><source>PhytoKeys</source><day>23</day><month>12</month><year>2024</year><volume>250</volume><fpage>95</fpage><lpage>163</lpage><pub-id pub-id-type="doi">10.3897/phytokeys.250.136736</pub-id></mixed-citation></tp:treatment-meta><tp:nomenclature><label>﻿</label><tp:taxon-name>
              <object-id xmlns:xlink="http://www.w3.org/1999/xlink" content-type="arpha" xlink:type="simple">99872511-62CD-5419-BE27-E24FF1393AEF</object-id>
              <tp:taxon-name-part taxon-name-part-type="genus" reg="Tulipa">Tulipa</tp:taxon-name-part>
              <tp:taxon-name-part taxon-name-part-type="species" reg="biebersteiniana">biebersteiniana</tp:taxon-name-part>
            </tp:taxon-name><tp:taxon-authority>Schult.f., Syst. Veg., ed. 15 bis [Roemer &amp; Schultes] 7: 382 (1829).</tp:taxon-authority><xref ref-type="fig" rid="F10">Fig. 10</xref></tp:nomenclature><tp:treatment-sec sec-type="material" id="SECID0EYUCI"><title>Type.</title><p>Russia • ‘In hortis et vineis ad fluvium Terek inter Mosdok et Kisljar’, April, Bieberstein (not found).</p></tp:treatment-sec><tp:treatment-sec sec-type="distribution" id="SECID0E4UCI"><title>General distribution.</title><p>Kazakhstan, Krym, North Caucasus, and Transcaucasus (<xref ref-type="bibr" rid="B38">Kutlunina et al. 2013</xref>).</p></tp:treatment-sec><tp:treatment-sec sec-type="distribution" id="SECID0EHVCI"><title>Distribution in Kazakhstan and habitat.</title><p>Aktobe, Mugojary, Aral region, Western Upland, Ulytau, Syrt, Tobol-Ishim, Bukeev, Turgay, and Caspian region.</p></tp:treatment-sec><tp:treatment-sec sec-type="conservation status" id="SECID0EMVCI"><title>Conservation status.</title><p>The IUCN conservation status of this species requires assessment. It is included in the red book of Kazakhstan (CategoryIII).</p></tp:treatment-sec><tp:treatment-sec sec-type="phenology" id="SECID0ERVCI"><title>Phenology.</title><p>Flowering in March–April; fruiting in May–June.</p></tp:treatment-sec><tp:treatment-sec sec-type="notes" id="SECID0EWVCI"><title>Notes.</title><p><italic><tp:taxon-name><tp:taxon-name-part taxon-name-part-type="genus" reg="Tulipa">Tulipa</tp:taxon-name-part><tp:taxon-name-part taxon-name-part-type="species" reg="biebersteiniana">biebersteiniana</tp:taxon-name-part></tp:taxon-name></italic> was described in 1829 by J.H. Schultes from specimens from the North Caucasus (between Mozdok and Kizlyar). The species was named in honor of Russian botanist F. K. Biberstein-Marshall (<xref ref-type="bibr" rid="B32">Ivashchenko and Belyalov 2019</xref>). Some taxonomists classified <italic><tp:taxon-name><tp:taxon-name-part taxon-name-part-type="genus" reg="Tulipa">T.</tp:taxon-name-part><tp:taxon-name-part taxon-name-part-type="species" reg="biebersteiniana">biebersteiniana</tp:taxon-name-part></tp:taxon-name></italic> and <italic><tp:taxon-name><tp:taxon-name-part taxon-name-part-type="genus" reg="Tulipa">T.</tp:taxon-name-part><tp:taxon-name-part taxon-name-part-type="species" reg="patens">patens</tp:taxon-name-part></tp:taxon-name></italic> as synonyms of the widespread European <tp:taxon-name><tp:taxon-name-part taxon-name-part-type="genus" reg="Tulipa">T.</tp:taxon-name-part><tp:taxon-name-part taxon-name-part-type="species" reg="sylvestris">sylvestris</tp:taxon-name-part><tp:taxon-name-part taxon-name-part-type="infraspecific-rank">subsp.</tp:taxon-name-part><tp:taxon-name-part taxon-name-part-type="subspecies" reg="australis">australis</tp:taxon-name-part></tp:taxon-name> (<xref ref-type="bibr" rid="B14">Christenhusz et al. 2013</xref>; <xref ref-type="bibr" rid="B24">Everett et al. 2013</xref>). However, according to <xref ref-type="bibr" rid="B81">Zonneveld (2009)</xref>, the difference in genome size between <italic><tp:taxon-name><tp:taxon-name-part taxon-name-part-type="genus" reg="Tulipa">T.</tp:taxon-name-part><tp:taxon-name-part taxon-name-part-type="species" reg="biebersteiniana">biebersteiniana</tp:taxon-name-part></tp:taxon-name></italic> (56.7 pg) and <italic><tp:taxon-name><tp:taxon-name-part taxon-name-part-type="genus" reg="Tulipa">T.</tp:taxon-name-part><tp:taxon-name-part taxon-name-part-type="species" reg="sylvestris">sylvestris</tp:taxon-name-part></tp:taxon-name></italic> (62.3 pg) may differentiate <italic><tp:taxon-name><tp:taxon-name-part taxon-name-part-type="genus" reg="Tulipa">T.</tp:taxon-name-part><tp:taxon-name-part taxon-name-part-type="species" reg="biebersteiniana">biebersteiniana</tp:taxon-name-part></tp:taxon-name></italic>. In 2013, <xref ref-type="bibr" rid="B47">Perezhogin (2013)</xref> described a new species, <italic><tp:taxon-name><tp:taxon-name-part taxon-name-part-type="genus" reg="Tulipa">T.</tp:taxon-name-part><tp:taxon-name-part taxon-name-part-type="species" reg="turgaica">turgaica</tp:taxon-name-part></tp:taxon-name></italic> Perezhogin, similar to <italic><tp:taxon-name><tp:taxon-name-part taxon-name-part-type="genus" reg="Tulipa">T.</tp:taxon-name-part><tp:taxon-name-part taxon-name-part-type="species" reg="biebersteiniana">biebersteiniana</tp:taxon-name-part></tp:taxon-name></italic> and grows in arid conditions. It was suggested that <italic><tp:taxon-name><tp:taxon-name-part taxon-name-part-type="genus" reg="Tulipa">T.</tp:taxon-name-part><tp:taxon-name-part taxon-name-part-type="species" reg="biebersteiniana">biebersteiniana</tp:taxon-name-part></tp:taxon-name></italic>, should form its own subgenus based on hierarchical cluster analysis of genetic profiles of taxa conducted on Iranian tulips using AFLPs (<xref ref-type="bibr" rid="B6">Asgari et al. 2020</xref>). However, this hypothesis requires further investigation. <xref ref-type="bibr" rid="B76">Wilson (2023)</xref> included <italic><tp:taxon-name><tp:taxon-name-part taxon-name-part-type="genus" reg="Tulipa">T.</tp:taxon-name-part><tp:taxon-name-part taxon-name-part-type="species" reg="biebersteiniana">biebersteiniana</tp:taxon-name-part></tp:taxon-name></italic> on the list of tulips, which may require reinstatement if evidence confirms their uniqueness.</p><fig id="F10" position="float" orientation="portrait"><object-id xmlns:xlink="http://www.w3.org/1999/xlink" content-type="doi" xlink:type="simple">10.3897/phytokeys.250.136736.figure10</object-id><object-id xmlns:xlink="http://www.w3.org/1999/xlink" content-type="zenodo_dep_id" xlink:type="simple">14554292</object-id><object-id xmlns:xlink="http://www.w3.org/1999/xlink" content-type="arpha" xlink:type="simple">D1F9B199-DE7F-5D05-9D3D-F6BF9B60F387</object-id><label>Figure 10.</label><caption><p><italic><tp:taxon-name><tp:taxon-name-part taxon-name-part-type="genus" reg="Tulipa">Tulipa</tp:taxon-name-part><tp:taxon-name-part taxon-name-part-type="species" reg="biebersteiniana">biebersteiniana</tp:taxon-name-part></tp:taxon-name></italic> in Kazakhstan <bold>A</bold> general habits <bold>B, C</bold> flowers <bold>D</bold> ovary and stamen <bold>E</bold> bulb (Photos: <bold>A–E</bold> by S. Kubentayev).</p></caption><graphic xmlns:xlink="http://www.w3.org/1999/xlink" xlink:href="phytokeys-250-095_article-136736__-g010.jpg" position="float" orientation="portrait" xlink:type="simple" id="oo_1205965.jpg"><uri content-type="original_file" xlink:type="simple">https://binary.pensoft.net/fig/1205965</uri></graphic></fig></tp:treatment-sec><ref-list><ref id="B38"><mixed-citation xmlns:xlink="http://www.w3.org/1999/xlink" xlink:type="simple"><person-group><name name-style="western"><surname>Kutlunina</surname><given-names>NA</given-names></name><name name-style="western"><surname>Polezhaeva</surname><given-names>MA</given-names></name><name name-style="western"><surname>Permyakova</surname><given-names>MV</given-names></name></person-group> (<year>2013</year>) <article-title>Morphological and AFLP analysis of relationships between tulip species <italic><tp:taxon-name><tp:taxon-name-part taxon-name-part-type="genus">Tulipa</tp:taxon-name-part><tp:taxon-name-part taxon-name-part-type="species">biebersteiniana</tp:taxon-name-part></tp:taxon-name></italic> (<tp:taxon-name><tp:taxon-name-part taxon-name-part-type="family">Liliaceae</tp:taxon-name-part></tp:taxon-name>).</article-title><source>Russian Journal of Genetics</source><volume>49</volume>(<issue>4</issue>): <fpage>401</fpage>–<lpage>410</lpage>. <ext-link xlink:href="10.1134/S1022795413040091" ext-link-type="doi" xlink:type="simple">https://doi.org/10.1134/S1022795413040091</ext-link></mixed-citation></ref><ref id="B32"><mixed-citation xmlns:xlink="http://www.w3.org/1999/xlink" xlink:type="simple"><person-group><name name-style="western"><surname>Ivashchenko</surname><given-names>AA</given-names></name><name name-style="western"><surname>Belyalov</surname><given-names>OV</given-names></name></person-group> (<year>2019</year>) Kazakhstan is the birthplace of <italic>Tulips</italic>. Almaty: Atamura, 368 pp. [In Russian]</mixed-citation></ref><ref id="B14"><mixed-citation xmlns:xlink="http://www.w3.org/1999/xlink" xlink:type="simple"><person-group><name name-style="western"><surname>Christenhusz</surname><given-names>MJ</given-names></name><name name-style="western"><surname>Govaerts</surname><given-names>R</given-names></name><name name-style="western"><surname>David</surname><given-names>JC</given-names></name><name name-style="western"><surname>Hall</surname><given-names>T</given-names></name><name name-style="western"><surname>Borland</surname><given-names>K</given-names></name><name name-style="western"><surname>Roberts</surname><given-names>PS</given-names></name><name name-style="western"><surname>Fay</surname><given-names>MF</given-names></name></person-group> (<year>2013</year>) <article-title>Tiptoe through the tulips-cultural history, molecular phylogenetics and classification of <italic><tp:taxon-name><tp:taxon-name-part taxon-name-part-type="genus">Tulipa</tp:taxon-name-part></tp:taxon-name></italic> (<tp:taxon-name><tp:taxon-name-part taxon-name-part-type="family">Liliaceae</tp:taxon-name-part></tp:taxon-name>).</article-title><source>Botanical Journal of the Linnean Society</source><volume>172</volume>(<issue>3</issue>): <fpage>280</fpage>–<lpage>328</lpage>. <ext-link xlink:href="10.1111/boj.12061" ext-link-type="doi" xlink:type="simple">https://doi.org/10.1111/boj.12061</ext-link></mixed-citation></ref><ref id="B24"><mixed-citation xmlns:xlink="http://www.w3.org/1999/xlink" xlink:type="simple"><person-group><name name-style="western"><surname>Everett</surname><given-names>D</given-names></name><name name-style="western"><surname>Fay</surname><given-names>MF</given-names></name><name name-style="western"><surname>Christenhusz</surname><given-names>MJ</given-names></name><name name-style="western"><surname>Wilford</surname><given-names>R</given-names></name></person-group> (<year>2013</year>) <source>The genus <italic><tp:taxon-name><tp:taxon-name-part taxon-name-part-type="genus">Tulipa</tp:taxon-name-part></tp:taxon-name></italic>. Tulips of the world.</source><publisher-name>Kew Garden Press</publisher-name>, <publisher-loc>London</publisher-loc>, <size units="page">379 pp</size>.</mixed-citation></ref><ref id="B81"><mixed-citation xmlns:xlink="http://www.w3.org/1999/xlink" xlink:type="simple"><person-group><name name-style="western"><surname>Zonneveld</surname><given-names>BJ</given-names></name></person-group> (<year>2009</year>) <article-title>The systematic value of nuclear genome size for “all” species of <italic><tp:taxon-name><tp:taxon-name-part taxon-name-part-type="genus">Tulipa</tp:taxon-name-part></tp:taxon-name></italic> L. (<tp:taxon-name><tp:taxon-name-part taxon-name-part-type="family">Liliaceae</tp:taxon-name-part></tp:taxon-name>).</article-title><source>Plant Systematics and Evolution</source><volume>281</volume>(<issue>1–4</issue>): <fpage>217</fpage>–<lpage>245</lpage>. <ext-link xlink:href="10.1007/s00606-009-0203-7" ext-link-type="doi" xlink:type="simple">https://doi.org/10.1007/s00606-009-0203-7</ext-link></mixed-citation></ref><ref id="B47"><mixed-citation xmlns:xlink="http://www.w3.org/1999/xlink" xlink:type="simple"><person-group><name name-style="western"><surname>Perezhogin</surname><given-names>YuV</given-names></name></person-group> (<year>2013</year>) <article-title>New species of tulips from Northern Kazakhstan.</article-title><source>Botanicheskii Zhurnal</source><volume>98</volume>: <fpage>1558</fpage>–<lpage>1563</lpage>. [In Russian]</mixed-citation></ref><ref id="B6"><mixed-citation xmlns:xlink="http://www.w3.org/1999/xlink" xlink:type="simple"><person-group><name name-style="western"><surname>Asgari</surname><given-names>D</given-names></name><name name-style="western"><surname>Babaei</surname><given-names>A</given-names></name><name name-style="western"><surname>Naghavi</surname><given-names>MR</given-names></name><name name-style="western"><surname>Kiani</surname><given-names>M</given-names></name></person-group> (<year>2020</year>) <article-title>Biodiversity status of <italic><tp:taxon-name><tp:taxon-name-part taxon-name-part-type="genus">Tulipa</tp:taxon-name-part></tp:taxon-name></italic> (<tp:taxon-name><tp:taxon-name-part taxon-name-part-type="family">Liliaceae</tp:taxon-name-part></tp:taxon-name>) in Iran inferred from molecular characterization.</article-title><source>Horticulture, Environment and Biotechnology</source><volume>61</volume>(<issue>3</issue>): <fpage>559</fpage>–<lpage>567</lpage>. <ext-link xlink:href="10.1007/s13580-019-00158-0" ext-link-type="doi" xlink:type="simple">https://doi.org/10.1007/s13580-019-00158-0</ext-link></mixed-citation></ref><ref id="B76"><mixed-citation xmlns:xlink="http://www.w3.org/1999/xlink" xlink:type="simple"><person-group><name name-style="western"><surname>Wilson</surname><given-names>B</given-names></name></person-group> (<year>2023</year>) <italic><tp:taxon-name><tp:taxon-name-part taxon-name-part-type="genus">Tulipa</tp:taxon-name-part></tp:taxon-name></italic>: the taxonomy and evolutionary history of the genus and its impact on conservation priorities in Central Asia. PhD Thesis, University of Cambridge. <ext-link xlink:href="10.17863/CAM.94432" ext-link-type="doi" xlink:type="simple">https://doi.org/10.17863/CAM.94432</ext-link></mixed-citation></ref></ref-list></tp:taxon-treatment>
