# Supplementary material for: ﻿Revisiting the genus Tulipa (Liliaceae) in Kazakhstan, the country with the richest tulip diversity worldwide
Source: PhytoKeys. 2024 Dec 23;250:95–163. doi: 10.3897/phytokeys.250.136736 (PMC11686166; doi:10.3897/phytokeys.250.136736)
Supplement: XML Treatment for Tulipa biflora [file phytokeys.250.136736-treatment15.xml]

<!DOCTYPE tp:taxon-treatment
  PUBLIC "-//TaxonX//DTD Taxonomic Treatment Publishing DTD v0 20100105//EN" "tax-treatment-NSO.dtd">
<tp:taxon-treatment xmlns:tp="http://www.plazi.org/taxpub"><tp:treatment-meta><kwd-group><label>Taxon classification</label><kwd>
                <named-content content-type="kingdom">Plantae</named-content>
              </kwd><kwd>
                <named-content content-type="order">Liliales</named-content>
              </kwd><kwd>
                <named-content content-type="family">Liliaceae</named-content>
              </kwd></kwd-group><mixed-citation publication-type="journal"><person-group><name><surname>Kubentayev</surname><given-names>Serik A.</given-names></name><name><surname>Baasanmunkh</surname><given-names>Shukherdorj</given-names></name><name><surname>Alibekov</surname><given-names>Daniyar T.</given-names></name><name><surname>Tojibaev</surname><given-names>Komiljon Sh.</given-names></name><name><surname>Nyamgerel</surname><given-names>Nudkhuu</given-names></name><name><surname>Ivashchenko</surname><given-names>Anna A.</given-names></name><name><surname>Tsegmed</surname><given-names>Zagarjav</given-names></name><name><surname>Epiktetov</surname><given-names>Vladimir G.</given-names></name><name><surname>Sitpayeva</surname><given-names>Gulnara T.</given-names></name><name><surname>Izbastina</surname><given-names>Klara S.</given-names></name><name><surname>Idrissova</surname><given-names>Zhansaya T.</given-names></name><name><surname>Mukhtubayeva</surname><given-names>Saule K.</given-names></name><name><surname>Abubakirova</surname><given-names>Nurganym B.</given-names></name><name><surname>Gil</surname><given-names>Hee-Young</given-names></name><name><surname>Choi</surname><given-names>Hyeok Jae</given-names></name></person-group><article-title>﻿Revisiting the genus <italic><tp:taxon-name><tp:taxon-name-part taxon-name-part-type="genus" reg="Tulipa">Tulipa</tp:taxon-name-part></tp:taxon-name></italic> (<tp:taxon-name><tp:taxon-name-part taxon-name-part-type="family">Liliaceae</tp:taxon-name-part></tp:taxon-name>) in Kazakhstan, the country with the richest tulip diversity worldwide</article-title><source>PhytoKeys</source><day>23</day><month>12</month><year>2024</year><volume>250</volume><fpage>95</fpage><lpage>163</lpage><pub-id pub-id-type="doi">10.3897/phytokeys.250.136736</pub-id></mixed-citation></tp:treatment-meta><tp:nomenclature><label>﻿</label><tp:taxon-name>
              <object-id xmlns:xlink="http://www.w3.org/1999/xlink" content-type="arpha" xlink:type="simple">24AC80C5-FBD0-521D-8A99-74C66A876FB7</object-id>
              <tp:taxon-name-part taxon-name-part-type="genus" reg="Tulipa">Tulipa</tp:taxon-name-part>
              <tp:taxon-name-part taxon-name-part-type="species" reg="biflora">biflora</tp:taxon-name-part>
            </tp:taxon-name><tp:taxon-authority>Pall., Reise Russ. Reich. 3: 727 (1776).</tp:taxon-authority><xref ref-type="fig" rid="F11">Fig. 11</xref></tp:nomenclature><tp:treatment-sec sec-type="material" id="SECID0EU4CI"><title>Type.</title><p>Russia • Described from southern Russia, <italic>Pallas</italic> (lectotype BW000528948) [lectotype designated by <xref ref-type="bibr" rid="B20">Eker et al. 2014</xref>].</p></tp:treatment-sec><tp:treatment-sec sec-type="distribution" id="SECID0EA5CI"><title>General distribution.</title><p>Kazakhstan, Uzbekistan (Northern Ustyurt), China (northern part), the south of Russia, Transcaucasia, and Crimea (<xref ref-type="bibr" rid="B65">Tojibaev et al. 2022</xref>).</p></tp:treatment-sec><tp:treatment-sec sec-type="distribution" id="SECID0EK5CI"><title>Distribution in Kazakhstan and habitat.</title><p>Aktobe, Aral region, Betpak-Dala, Bukeev, Caspian region, Eastern Upland, Karkaraly, Mugojary, Northern Ustyrt, Turgay, Western Upland, and Zaysan. It grows on solonetz, clay steppe, and desert areas and less often on the stony and rubbly slopes of hills.</p><fig id="F11" position="float" orientation="portrait"><object-id xmlns:xlink="http://www.w3.org/1999/xlink" content-type="doi" xlink:type="simple">10.3897/phytokeys.250.136736.figure11</object-id><object-id xmlns:xlink="http://www.w3.org/1999/xlink" content-type="zenodo_dep_id" xlink:type="simple">14554294</object-id><object-id xmlns:xlink="http://www.w3.org/1999/xlink" content-type="arpha" xlink:type="simple">C69A2577-26EA-5D0F-9CF2-78D8C8EB69CB</object-id><label>Figure 11.</label><caption><p><italic><tp:taxon-name><tp:taxon-name-part taxon-name-part-type="genus" reg="Tulipa">Tulipa</tp:taxon-name-part><tp:taxon-name-part taxon-name-part-type="species" reg="biflora">biflora</tp:taxon-name-part></tp:taxon-name></italic> in Kazakhstan <bold>A, B</bold> general habits <bold>C</bold>, <bold>D</bold> flower <bold>E</bold> tepals <bold>F</bold> gynoecium <bold>G</bold> stamens <bold>H</bold> bulb and bulb sheath. (Photos: <bold>A–H</bold> by S. Kubentayev).</p></caption><graphic xmlns:xlink="http://www.w3.org/1999/xlink" xlink:href="phytokeys-250-095_article-136736__-g011.jpg" position="float" orientation="portrait" xlink:type="simple" id="oo_1205966.jpg"><uri content-type="original_file" xlink:type="simple">https://binary.pensoft.net/fig/1205966</uri></graphic></fig></tp:treatment-sec><tp:treatment-sec sec-type="conservation status" id="SECID0EX6CI"><title>Conservation status.</title><p>The IUCN conservation status of this species requires assessment. It is included in the red book of Kazakhstan (Category I).</p></tp:treatment-sec><tp:treatment-sec sec-type="phenology" id="SECID0E36CI"><title>Phenology.</title><p>Flowering in April–May; fruiting in May–June.</p></tp:treatment-sec><tp:treatment-sec sec-type="notes" id="SECID0EBADI"><title>Notes.</title><p>The species was described in 1776 by P. S. Pallas from specimens collected from the Caspian deserts. The location of the type specimens is unknown (<xref ref-type="bibr" rid="B32">Ivashchenko and Belyalov 2019</xref>). According to the latest system of <italic><tp:taxon-name><tp:taxon-name-part taxon-name-part-type="genus" reg="Tulipa">Tulipa</tp:taxon-name-part></tp:taxon-name></italic> (<xref ref-type="bibr" rid="B14">Christenhusz et al. 2013</xref>), many species from the section <tp:taxon-name><tp:taxon-name-part taxon-name-part-type="genus" reg="Tulipa"/><tp:taxon-name-part taxon-name-part-type="section" reg="Biflores">Biflores</tp:taxon-name-part></tp:taxon-name> A.D.Hall ex Veldkamp &amp; Zonn., including <italic><tp:taxon-name><tp:taxon-name-part taxon-name-part-type="genus" reg="Tulipa">T.</tp:taxon-name-part><tp:taxon-name-part taxon-name-part-type="species" reg="buhseana">buhseana</tp:taxon-name-part></tp:taxon-name></italic> and <italic><tp:taxon-name><tp:taxon-name-part taxon-name-part-type="genus" reg="Tulipa">T.</tp:taxon-name-part><tp:taxon-name-part taxon-name-part-type="species" reg="sogdiana">sogdiana</tp:taxon-name-part></tp:taxon-name></italic>, are considered synonyms of the <italic><tp:taxon-name><tp:taxon-name-part taxon-name-part-type="genus" reg="Tulipa">T.</tp:taxon-name-part><tp:taxon-name-part taxon-name-part-type="species" reg="biflora">biflora</tp:taxon-name-part></tp:taxon-name></italic><italic>s.l.</italic> complex. However, we propose that <italic><tp:taxon-name><tp:taxon-name-part taxon-name-part-type="genus" reg="Tulipa">T.</tp:taxon-name-part><tp:taxon-name-part taxon-name-part-type="species" reg="buhseana">buhseana</tp:taxon-name-part></tp:taxon-name></italic> and <italic><tp:taxon-name><tp:taxon-name-part taxon-name-part-type="genus" reg="Tulipa">T.</tp:taxon-name-part><tp:taxon-name-part taxon-name-part-type="species" reg="sogdiana">sogdiana</tp:taxon-name-part></tp:taxon-name></italic> should be considered independent taxa based on their complex morphological characteristics, ecology, and distribution range. In addition, these taxa were arranged in a separate clade from <italic><tp:taxon-name><tp:taxon-name-part taxon-name-part-type="genus" reg="Tulipa">T.</tp:taxon-name-part><tp:taxon-name-part taxon-name-part-type="species" reg="biflora">biflora</tp:taxon-name-part></tp:taxon-name></italic> in the phylogenetic tree (Fig. <xref ref-type="fig" rid="F3">3</xref>). The southern boundaries of the <italic><tp:taxon-name><tp:taxon-name-part taxon-name-part-type="genus" reg="Tulipa">T.</tp:taxon-name-part><tp:taxon-name-part taxon-name-part-type="species" reg="biflora">biflora</tp:taxon-name-part></tp:taxon-name></italic> range in Kazakhstan from west to east pass through the Northern Ustyurt, Aral region, Sarysu region sands, and the northern Balkhash region. <xref ref-type="bibr" rid="B47">Perezhogin (2013)</xref> considered the reports of <italic><tp:taxon-name><tp:taxon-name-part taxon-name-part-type="genus" reg="Tulipa">T.</tp:taxon-name-part><tp:taxon-name-part taxon-name-part-type="species" reg="biflora">biflora</tp:taxon-name-part></tp:taxon-name></italic> from Tobol-Ishim and Turgay erroneous. In his opinion, <italic><tp:taxon-name><tp:taxon-name-part taxon-name-part-type="genus" reg="Tulipa">T.</tp:taxon-name-part><tp:taxon-name-part taxon-name-part-type="species" reg="biflora">biflora</tp:taxon-name-part></tp:taxon-name></italic> was replaced with <italic><tp:taxon-name><tp:taxon-name-part taxon-name-part-type="genus" reg="Tulipa">T.</tp:taxon-name-part><tp:taxon-name-part taxon-name-part-type="species" reg="auliekolica">auliekolica</tp:taxon-name-part></tp:taxon-name></italic>. Given that it is impossible to distinguish <italic><tp:taxon-name><tp:taxon-name-part taxon-name-part-type="genus" reg="Tulipa">T.</tp:taxon-name-part><tp:taxon-name-part taxon-name-part-type="species" reg="biflora">biflora</tp:taxon-name-part></tp:taxon-name></italic> from <italic><tp:taxon-name><tp:taxon-name-part taxon-name-part-type="genus" reg="Tulipa">T.</tp:taxon-name-part><tp:taxon-name-part taxon-name-part-type="species" reg="auliekolica">auliekolica</tp:taxon-name-part></tp:taxon-name></italic> based on herbarium material, it is impossible to confirm or deny this statement.</p></tp:treatment-sec><tp:treatment-sec><!--Section generated to contain objects referenced in tp:taxon-treatment.--><fig id="F3" position="float" orientation="portrait"><object-id xmlns:xlink="http://www.w3.org/1999/xlink" content-type="doi" xlink:type="simple">10.3897/phytokeys.250.136736.figure3</object-id><object-id xmlns:xlink="http://www.w3.org/1999/xlink" content-type="zenodo_dep_id" xlink:type="simple">14554340</object-id><object-id xmlns:xlink="http://www.w3.org/1999/xlink" content-type="arpha" xlink:type="simple">892E059B-4946-5FBA-84C8-A874B7287897</object-id><label>Figure 3.</label><caption><p>Phylogenetic tree of the <italic><tp:taxon-name><tp:taxon-name-part taxon-name-part-type="genus" reg="Tulipa">Tulipa</tp:taxon-name-part></tp:taxon-name></italic> species based on the <abbrev xmlns:xlink="http://www.w3.org/1999/xlink" xlink:title="internal transcribed spacer" id="ABBRID0EAFAG" xlink:type="simple">ITS</abbrev> sequence using the maximum parsimony method. Each subgenus is indicated as follows: <italic><tp:taxon-name><tp:taxon-name-part taxon-name-part-type="genus" reg="Orithyia">Orithyia</tp:taxon-name-part></tp:taxon-name></italic> in yellow, <italic><tp:taxon-name><tp:taxon-name-part taxon-name-part-type="genus" reg="Tulipa"/><tp:taxon-name-part taxon-name-part-type="subgenus" reg="Eriostemones">Eriostemones</tp:taxon-name-part></tp:taxon-name></italic> in blue, and <italic><tp:taxon-name><tp:taxon-name-part taxon-name-part-type="genus" reg="Tulipa">Tulipa</tp:taxon-name-part></tp:taxon-name></italic> in green. The endemic <italic><tp:taxon-name><tp:taxon-name-part taxon-name-part-type="genus" reg="Tulipa">Tulipa</tp:taxon-name-part></tp:taxon-name></italic> species are indicated by E in red color.</p></caption><graphic xmlns:xlink="http://www.w3.org/1999/xlink" xlink:href="phytokeys-250-095_article-136736__-g003.jpg" position="float" orientation="portrait" xlink:type="simple" id="oo_1205958.jpg"><uri content-type="original_file" xlink:type="simple">https://binary.pensoft.net/fig/1205958</uri></graphic></fig></tp:treatment-sec><ref-list><ref id="B20"><mixed-citation xmlns:xlink="http://www.w3.org/1999/xlink" xlink:type="simple"><person-group><name name-style="western"><surname>Eker</surname><given-names>I</given-names></name><name name-style="western"><surname>Babac</surname><given-names>MT</given-names></name><name name-style="western"><surname>Koyuncu</surname><given-names>M</given-names></name></person-group> (<year>2014</year>) <article-title>Revision of the genus <italic><tp:taxon-name><tp:taxon-name-part taxon-name-part-type="genus">Tulipa</tp:taxon-name-part></tp:taxon-name></italic> L. (<tp:taxon-name><tp:taxon-name-part taxon-name-part-type="family">Liliaceae</tp:taxon-name-part></tp:taxon-name>) in Turkey.</article-title><source>Phytotaxa</source><volume>157</volume>(<issue>1</issue>): <fpage>1</fpage>–<lpage>112</lpage>. <ext-link xlink:href="10.11646/phytotaxa.157.1.1" ext-link-type="doi" xlink:type="simple">https://doi.org/10.11646/phytotaxa.157.1.1</ext-link></mixed-citation></ref><ref id="B65"><mixed-citation xmlns:xlink="http://www.w3.org/1999/xlink" xlink:type="simple"><person-group><name name-style="western"><surname>Tojibaev</surname><given-names>K</given-names></name><name name-style="western"><surname>Dekhkonov</surname><given-names>D</given-names></name><name name-style="western"><surname>Ergashov</surname><given-names>I</given-names></name><name name-style="western"><surname>Sun</surname><given-names>H</given-names></name><name name-style="western"><surname>Deng</surname><given-names>T</given-names></name><name name-style="western"><surname>Yusupov</surname><given-names>Z</given-names></name></person-group> (<year>2022</year>) <article-title>The synopsis of the genus <italic><tp:taxon-name><tp:taxon-name-part taxon-name-part-type="genus">Tulipa</tp:taxon-name-part></tp:taxon-name></italic> (<tp:taxon-name><tp:taxon-name-part taxon-name-part-type="family">Liliaceae</tp:taxon-name-part></tp:taxon-name>) in Uzbekistan.</article-title><source>Phytotaxa</source><volume>573</volume>(<issue>2</issue>): <fpage>163</fpage>–<lpage>214</lpage>. <ext-link xlink:href="10.11646/phytotaxa.573.2.2" ext-link-type="doi" xlink:type="simple">https://doi.org/10.11646/phytotaxa.573.2.2</ext-link></mixed-citation></ref><ref id="B32"><mixed-citation xmlns:xlink="http://www.w3.org/1999/xlink" xlink:type="simple"><person-group><name name-style="western"><surname>Ivashchenko</surname><given-names>AA</given-names></name><name name-style="western"><surname>Belyalov</surname><given-names>OV</given-names></name></person-group> (<year>2019</year>) Kazakhstan is the birthplace of <italic>Tulips</italic>. Almaty: Atamura, 368 pp. [In Russian]</mixed-citation></ref><ref id="B14"><mixed-citation xmlns:xlink="http://www.w3.org/1999/xlink" xlink:type="simple"><person-group><name name-style="western"><surname>Christenhusz</surname><given-names>MJ</given-names></name><name name-style="western"><surname>Govaerts</surname><given-names>R</given-names></name><name name-style="western"><surname>David</surname><given-names>JC</given-names></name><name name-style="western"><surname>Hall</surname><given-names>T</given-names></name><name name-style="western"><surname>Borland</surname><given-names>K</given-names></name><name name-style="western"><surname>Roberts</surname><given-names>PS</given-names></name><name name-style="western"><surname>Fay</surname><given-names>MF</given-names></name></person-group> (<year>2013</year>) <article-title>Tiptoe through the tulips-cultural history, molecular phylogenetics and classification of <italic><tp:taxon-name><tp:taxon-name-part taxon-name-part-type="genus">Tulipa</tp:taxon-name-part></tp:taxon-name></italic> (<tp:taxon-name><tp:taxon-name-part taxon-name-part-type="family">Liliaceae</tp:taxon-name-part></tp:taxon-name>).</article-title><source>Botanical Journal of the Linnean Society</source><volume>172</volume>(<issue>3</issue>): <fpage>280</fpage>–<lpage>328</lpage>. <ext-link xlink:href="10.1111/boj.12061" ext-link-type="doi" xlink:type="simple">https://doi.org/10.1111/boj.12061</ext-link></mixed-citation></ref><ref id="B47"><mixed-citation xmlns:xlink="http://www.w3.org/1999/xlink" xlink:type="simple"><person-group><name name-style="western"><surname>Perezhogin</surname><given-names>YuV</given-names></name></person-group> (<year>2013</year>) <article-title>New species of tulips from Northern Kazakhstan.</article-title><source>Botanicheskii Zhurnal</source><volume>98</volume>: <fpage>1558</fpage>–<lpage>1563</lpage>. [In Russian]</mixed-citation></ref></ref-list></tp:taxon-treatment>
