# Supplementary material for: ﻿Revisiting the genus Tulipa (Liliaceae) in Kazakhstan, the country with the richest tulip diversity worldwide
Source: PhytoKeys. 2024 Dec 23;250:95–163. doi: 10.3897/phytokeys.250.136736 (PMC11686166; doi:10.3897/phytokeys.250.136736)
Supplement: XML Treatment for Tulipa bifloriformis [file phytokeys.250.136736-treatment16.xml]

<!DOCTYPE tp:taxon-treatment
  PUBLIC "-//TaxonX//DTD Taxonomic Treatment Publishing DTD v0 20100105//EN" "tax-treatment-NSO.dtd">
<tp:taxon-treatment xmlns:tp="http://www.plazi.org/taxpub"><tp:treatment-meta><kwd-group><label>Taxon classification</label><kwd>
                <named-content content-type="kingdom">Plantae</named-content>
              </kwd><kwd>
                <named-content content-type="order">Liliales</named-content>
              </kwd><kwd>
                <named-content content-type="family">Liliaceae</named-content>
              </kwd></kwd-group><mixed-citation publication-type="journal"><person-group><name><surname>Kubentayev</surname><given-names>Serik A.</given-names></name><name><surname>Baasanmunkh</surname><given-names>Shukherdorj</given-names></name><name><surname>Alibekov</surname><given-names>Daniyar T.</given-names></name><name><surname>Tojibaev</surname><given-names>Komiljon Sh.</given-names></name><name><surname>Nyamgerel</surname><given-names>Nudkhuu</given-names></name><name><surname>Ivashchenko</surname><given-names>Anna A.</given-names></name><name><surname>Tsegmed</surname><given-names>Zagarjav</given-names></name><name><surname>Epiktetov</surname><given-names>Vladimir G.</given-names></name><name><surname>Sitpayeva</surname><given-names>Gulnara T.</given-names></name><name><surname>Izbastina</surname><given-names>Klara S.</given-names></name><name><surname>Idrissova</surname><given-names>Zhansaya T.</given-names></name><name><surname>Mukhtubayeva</surname><given-names>Saule K.</given-names></name><name><surname>Abubakirova</surname><given-names>Nurganym B.</given-names></name><name><surname>Gil</surname><given-names>Hee-Young</given-names></name><name><surname>Choi</surname><given-names>Hyeok Jae</given-names></name></person-group><article-title>﻿Revisiting the genus <italic><tp:taxon-name><tp:taxon-name-part taxon-name-part-type="genus" reg="Tulipa">Tulipa</tp:taxon-name-part></tp:taxon-name></italic> (<tp:taxon-name><tp:taxon-name-part taxon-name-part-type="family">Liliaceae</tp:taxon-name-part></tp:taxon-name>) in Kazakhstan, the country with the richest tulip diversity worldwide</article-title><source>PhytoKeys</source><day>23</day><month>12</month><year>2024</year><volume>250</volume><fpage>95</fpage><lpage>163</lpage><pub-id pub-id-type="doi">10.3897/phytokeys.250.136736</pub-id></mixed-citation></tp:treatment-meta><tp:nomenclature><label>﻿</label><tp:taxon-name>
              <object-id xmlns:xlink="http://www.w3.org/1999/xlink" content-type="arpha" xlink:type="simple">8F312426-16C5-5945-AFD5-1703E7164CD1</object-id>
              <tp:taxon-name-part taxon-name-part-type="genus" reg="Tulipa">Tulipa</tp:taxon-name-part>
              <tp:taxon-name-part taxon-name-part-type="species" reg="bifloriformis">bifloriformis</tp:taxon-name-part>
            </tp:taxon-name><tp:taxon-authority>Vved., Opred. Rast. Sred. Azii 2: 320 (1971).</tp:taxon-authority><xref ref-type="fig" rid="F12">Fig. 12</xref></tp:nomenclature><tp:treatment-sec sec-type="material" id="SECID0EWGDI"><title>Type.</title><p>Uzbekistan • Tian-Schan occidentalis, in collibus argillosis circa urb. Taschkent, 19 March 1923, <italic>M.G. Popov &amp; A.I. Vvedensky</italic> 1036 (holotype TASH000502!; isotypes BM, H1200916, K).</p></tp:treatment-sec><tp:treatment-sec sec-type="distribution" id="SECID0E5GDI"><title>General distribution.</title><p>Kazakhstan, Kyrgyzstan, Tajikistan, and Uzbekistan (<xref ref-type="bibr" rid="B65">Tojibaev et al. 2022</xref>).</p></tp:treatment-sec><tp:treatment-sec sec-type="distribution" id="SECID0EIHDI"><title>Distribution in Kazakhstan and habitat.</title><p>Karatau, Kyrgyz Alatau, Kyzylorda, Moiynkum, Turkestan, and Western Tian Shan. This species grows on the clay, stony, and rubbly slopes of hills, steppes and semi-desert foothill plains.</p></tp:treatment-sec><tp:treatment-sec sec-type="conservation status" id="SECID0ENHDI"><title>Conservation status.</title><p><italic><tp:taxon-name><tp:taxon-name-part taxon-name-part-type="genus" reg="Tulipa">Tulipa</tp:taxon-name-part><tp:taxon-name-part taxon-name-part-type="species" reg="bifloriformis">bifloriformis</tp:taxon-name-part></tp:taxon-name></italic> is assessed as least concern at the global level (<xref ref-type="bibr" rid="B28">IUCN 2024</xref>).</p></tp:treatment-sec><tp:treatment-sec sec-type="phenology" id="SECID0ECIDI"><title>Phenology.</title><p>Flowering in March–April; fruiting in May–June.</p></tp:treatment-sec><tp:treatment-sec sec-type="notes" id="SECID0EHIDI"><title>Notes.</title><p><italic><tp:taxon-name><tp:taxon-name-part taxon-name-part-type="genus" reg="Tulipa">Tulipa</tp:taxon-name-part><tp:taxon-name-part taxon-name-part-type="species" reg="bifloriformis">bifloriformis</tp:taxon-name-part></tp:taxon-name></italic> was described by Vvedensky in 1935 from herbarium material collected near Tashkent in 1923. Later, a complete diagnosis of this species was published in ‘Conspectus Florae Asiae Mediae’ (<xref ref-type="bibr" rid="B74">Vvedensky and Kovalevskaya 1971</xref>). This species is morphologically similar to <italic><tp:taxon-name><tp:taxon-name-part taxon-name-part-type="genus" reg="Tulipa">T.</tp:taxon-name-part><tp:taxon-name-part taxon-name-part-type="species" reg="biflora">biflora</tp:taxon-name-part></tp:taxon-name></italic>, differing in its leathery bulb sheaths and drooping buds before flowering. Externally, <italic><tp:taxon-name><tp:taxon-name-part taxon-name-part-type="genus" reg="Tulipa">T.</tp:taxon-name-part><tp:taxon-name-part taxon-name-part-type="species" reg="bifloriformis">bifloriformis</tp:taxon-name-part></tp:taxon-name></italic> is similar to <italic><tp:taxon-name><tp:taxon-name-part taxon-name-part-type="genus" reg="Tulipa">T.</tp:taxon-name-part><tp:taxon-name-part taxon-name-part-type="species" reg="buhseana">buhseana</tp:taxon-name-part></tp:taxon-name></italic> but differs in its tomentose bulb sheaths on the inner side (<xref ref-type="bibr" rid="B74">Vvedensky and Kovalevskaya 1971</xref>). This species often inhabits open slopes after landslides and forms dense carpets that spread vegetatively (<xref ref-type="bibr" rid="B65">Tojibaev et al. 2022</xref>).</p><fig id="F12" position="float" orientation="portrait"><object-id xmlns:xlink="http://www.w3.org/1999/xlink" content-type="doi" xlink:type="simple">10.3897/phytokeys.250.136736.figure12</object-id><object-id xmlns:xlink="http://www.w3.org/1999/xlink" content-type="zenodo_dep_id" xlink:type="simple">14554296</object-id><object-id xmlns:xlink="http://www.w3.org/1999/xlink" content-type="arpha" xlink:type="simple">6BBFA7A3-A634-5C4F-A37B-7D566520D724</object-id><label>Figure 12.</label><caption><p><italic><tp:taxon-name><tp:taxon-name-part taxon-name-part-type="genus" reg="Tulipa">Tulipa</tp:taxon-name-part><tp:taxon-name-part taxon-name-part-type="species" reg="bifloriformis">bifloriformis</tp:taxon-name-part></tp:taxon-name></italic> in Kazakhstan. <bold>A</bold> habitat <bold>B</bold> habit. (Photos: <bold>A, B</bold> by K.Tojibaev).</p></caption><graphic xmlns:xlink="http://www.w3.org/1999/xlink" xlink:href="phytokeys-250-095_article-136736__-g012.jpg" position="float" orientation="portrait" xlink:type="simple" id="oo_1205967.jpg"><uri content-type="original_file" xlink:type="simple">https://binary.pensoft.net/fig/1205967</uri></graphic></fig></tp:treatment-sec><ref-list><ref id="B65"><mixed-citation xmlns:xlink="http://www.w3.org/1999/xlink" xlink:type="simple"><person-group><name name-style="western"><surname>Tojibaev</surname><given-names>K</given-names></name><name name-style="western"><surname>Dekhkonov</surname><given-names>D</given-names></name><name name-style="western"><surname>Ergashov</surname><given-names>I</given-names></name><name name-style="western"><surname>Sun</surname><given-names>H</given-names></name><name name-style="western"><surname>Deng</surname><given-names>T</given-names></name><name name-style="western"><surname>Yusupov</surname><given-names>Z</given-names></name></person-group> (<year>2022</year>) <article-title>The synopsis of the genus <italic><tp:taxon-name><tp:taxon-name-part taxon-name-part-type="genus">Tulipa</tp:taxon-name-part></tp:taxon-name></italic> (<tp:taxon-name><tp:taxon-name-part taxon-name-part-type="family">Liliaceae</tp:taxon-name-part></tp:taxon-name>) in Uzbekistan.</article-title><source>Phytotaxa</source><volume>573</volume>(<issue>2</issue>): <fpage>163</fpage>–<lpage>214</lpage>. <ext-link xlink:href="10.11646/phytotaxa.573.2.2" ext-link-type="doi" xlink:type="simple">https://doi.org/10.11646/phytotaxa.573.2.2</ext-link></mixed-citation></ref><ref id="B28"><mixed-citation xmlns:xlink="http://www.w3.org/1999/xlink" xlink:type="simple">IUCN (<year>2024</year>) The IUCN Red List of Threatened Species. <ext-link xlink:href="https://www.iucnredlist.org" ext-link-type="uri" xlink:type="simple">https://www.iucnredlist.org</ext-link> [accessed 18 June 2024]</mixed-citation></ref><ref id="B74"><mixed-citation xmlns:xlink="http://www.w3.org/1999/xlink" xlink:type="simple"><person-group><name name-style="western"><surname>Vvedensky</surname><given-names>AI</given-names></name><name name-style="western"><surname>Kovalevskaya</surname><given-names>SS [Ed.]</given-names></name></person-group> (<year>1971</year>) <italic><tp:taxon-name><tp:taxon-name-part taxon-name-part-type="genus">Tulipa</tp:taxon-name-part></tp:taxon-name></italic> L. Conspectus Florae Asiae Mediae, Vol. 2. The Publishing house of the Academy of Sciences UzSSR, Tashkent, 94–109. [In Russian]</mixed-citation></ref></ref-list></tp:taxon-treatment>
