# Supplementary material for: ﻿Revisiting the genus Tulipa (Liliaceae) in Kazakhstan, the country with the richest tulip diversity worldwide
Source: PhytoKeys. 2024 Dec 23;250:95–163. doi: 10.3897/phytokeys.250.136736 (PMC11686166; doi:10.3897/phytokeys.250.136736)
Supplement: XML Treatment for Tulipa borszczowii [file phytokeys.250.136736-treatment17.xml]

<!DOCTYPE tp:taxon-treatment
  PUBLIC "-//TaxonX//DTD Taxonomic Treatment Publishing DTD v0 20100105//EN" "tax-treatment-NSO.dtd">
<tp:taxon-treatment xmlns:tp="http://www.plazi.org/taxpub"><tp:treatment-meta><kwd-group><label>Taxon classification</label><kwd>
                <named-content content-type="kingdom">Plantae</named-content>
              </kwd><kwd>
                <named-content content-type="order">Liliales</named-content>
              </kwd><kwd>
                <named-content content-type="family">Liliaceae</named-content>
              </kwd></kwd-group><mixed-citation publication-type="journal"><person-group><name><surname>Kubentayev</surname><given-names>Serik A.</given-names></name><name><surname>Baasanmunkh</surname><given-names>Shukherdorj</given-names></name><name><surname>Alibekov</surname><given-names>Daniyar T.</given-names></name><name><surname>Tojibaev</surname><given-names>Komiljon Sh.</given-names></name><name><surname>Nyamgerel</surname><given-names>Nudkhuu</given-names></name><name><surname>Ivashchenko</surname><given-names>Anna A.</given-names></name><name><surname>Tsegmed</surname><given-names>Zagarjav</given-names></name><name><surname>Epiktetov</surname><given-names>Vladimir G.</given-names></name><name><surname>Sitpayeva</surname><given-names>Gulnara T.</given-names></name><name><surname>Izbastina</surname><given-names>Klara S.</given-names></name><name><surname>Idrissova</surname><given-names>Zhansaya T.</given-names></name><name><surname>Mukhtubayeva</surname><given-names>Saule K.</given-names></name><name><surname>Abubakirova</surname><given-names>Nurganym B.</given-names></name><name><surname>Gil</surname><given-names>Hee-Young</given-names></name><name><surname>Choi</surname><given-names>Hyeok Jae</given-names></name></person-group><article-title>﻿Revisiting the genus <italic><tp:taxon-name><tp:taxon-name-part taxon-name-part-type="genus" reg="Tulipa">Tulipa</tp:taxon-name-part></tp:taxon-name></italic> (<tp:taxon-name><tp:taxon-name-part taxon-name-part-type="family">Liliaceae</tp:taxon-name-part></tp:taxon-name>) in Kazakhstan, the country with the richest tulip diversity worldwide</article-title><source>PhytoKeys</source><day>23</day><month>12</month><year>2024</year><volume>250</volume><fpage>95</fpage><lpage>163</lpage><pub-id pub-id-type="doi">10.3897/phytokeys.250.136736</pub-id></mixed-citation></tp:treatment-meta><tp:nomenclature><label>﻿</label><tp:taxon-name>
              <object-id xmlns:xlink="http://www.w3.org/1999/xlink" content-type="arpha" xlink:type="simple">343F8AC4-CA1C-547C-80FF-C764BBE26F8D</object-id>
              <tp:taxon-name-part taxon-name-part-type="genus" reg="Tulipa">Tulipa</tp:taxon-name-part>
              <tp:taxon-name-part taxon-name-part-type="species" reg="borszczowii">borszczowii</tp:taxon-name-part>
            </tp:taxon-name><tp:taxon-authority>Regel, Bull. Soc. Imp. Naturalistes Moscou 41: 438 (1868).</tp:taxon-authority><xref ref-type="fig" rid="F13">Fig. 13</xref></tp:nomenclature><tp:treatment-sec sec-type="material" id="SECID0EMMDI"><title>Type.</title><p>Kazakhstan • Steppe Kara-Kum am Aralsee, <italic>Borszczow 677</italic> (holotype LE!; photograph K).</p></tp:treatment-sec><tp:treatment-sec sec-type="distribution" id="SECID0EUMDI"><title>General distribution.</title><p>Kazakhstan and Uzbekistan (<xref ref-type="bibr" rid="B50">POWO 2024</xref>).</p></tp:treatment-sec><tp:treatment-sec sec-type="distribution" id="SECID0E5MDI"><title>Distribution in Kazakhstan and habitat.</title><p>Aral region, Betpak-Dala, Kyzylkum, Kyzylorda, Moiynkum, and Turkestan. This species grows in sandy and clay-sandy deserts.</p></tp:treatment-sec><tp:treatment-sec sec-type="conservation status" id="SECID0EDNDI"><title>Conservation status.</title><p><italic><tp:taxon-name><tp:taxon-name-part taxon-name-part-type="genus" reg="Tulipa">Tulipa</tp:taxon-name-part><tp:taxon-name-part taxon-name-part-type="species" reg="borszczowii">borszczowii</tp:taxon-name-part></tp:taxon-name></italic> is a near threatened species at the global level (<xref ref-type="bibr" rid="B28">IUCN 2024</xref>). It is included in the red book of Kazakhstan (Category II).</p></tp:treatment-sec><tp:treatment-sec sec-type="phenology" id="SECID0EYNDI"><title>Phenology.</title><p>Flowering in April–May; fruiting in May–June.</p></tp:treatment-sec><tp:treatment-sec sec-type="notes" id="SECID0E4NDI"><title>Notes.</title><p><italic><tp:taxon-name><tp:taxon-name-part taxon-name-part-type="genus" reg="Tulipa">Tulipa</tp:taxon-name-part><tp:taxon-name-part taxon-name-part-type="species" reg="borszczowii">borszczowii</tp:taxon-name-part></tp:taxon-name></italic> was described by E.L. Regel in 1868 from the collections of Russian botanist I.G. Borshchow from Aral Karakum. The species is morphologically similar to <italic><tp:taxon-name><tp:taxon-name-part taxon-name-part-type="genus" reg="Tulipa">T.</tp:taxon-name-part><tp:taxon-name-part taxon-name-part-type="species" reg="lehmanniana">lehmanniana</tp:taxon-name-part></tp:taxon-name></italic>, differing in its flower stalk that does not droop in buds, leaves exceeding or reaching the flower, and a shorter above-ground stem part that is 1.5–2 times shorter than the underground part (<xref ref-type="bibr" rid="B32">Ivashchenko and Belyalov 2019</xref>). This species was considered endemic to Kazakhstan until 2002, when it was found in Uzbekistan (from the western part of the Hungry Steppe) (TASH), and elsewhere in the Uzbek part of Kyzylkum (<xref ref-type="bibr" rid="B2">Abduraimov et al. 2020</xref>). The southernmost limit of its total range is in Uzbekistan, the northernmost limit is in the northern Aral region, and the range reaches the Transkaratau foothill plain in the east (Kyzylkol and Akkol lakes).</p><fig id="F13" position="float" orientation="portrait"><object-id xmlns:xlink="http://www.w3.org/1999/xlink" content-type="doi" xlink:type="simple">10.3897/phytokeys.250.136736.figure13</object-id><object-id xmlns:xlink="http://www.w3.org/1999/xlink" content-type="zenodo_dep_id" xlink:type="simple">14554300</object-id><object-id xmlns:xlink="http://www.w3.org/1999/xlink" content-type="arpha" xlink:type="simple">CA15277E-650E-54C4-8F26-463551964DCA</object-id><label>Figure 13.</label><caption><p><italic><tp:taxon-name><tp:taxon-name-part taxon-name-part-type="genus" reg="Tulipa">Tulipa</tp:taxon-name-part><tp:taxon-name-part taxon-name-part-type="species" reg="borszczowii">borszczowii</tp:taxon-name-part></tp:taxon-name></italic> in Kazakhstan <bold>A</bold> general habits with different color forms <bold>B</bold> flowers. (Photos: <bold>A, B</bold> by S. Kubentayev).</p></caption><graphic xmlns:xlink="http://www.w3.org/1999/xlink" xlink:href="phytokeys-250-095_article-136736__-g013.jpg" position="float" orientation="portrait" xlink:type="simple" id="oo_1205968.jpg"><uri content-type="original_file" xlink:type="simple">https://binary.pensoft.net/fig/1205968</uri></graphic></fig></tp:treatment-sec><ref-list><ref id="B50"><mixed-citation xmlns:xlink="http://www.w3.org/1999/xlink" xlink:type="simple">POWO (<year>2024</year>) Plants of the World Online. Facilitated by the Royal Botanic Gardens, Kew. <ext-link xlink:href="http://www.plantsoftheworldonline.org/" ext-link-type="uri" xlink:type="simple">http://www.plantsoftheworldonline.org/</ext-link> [accessed 01 January 2024]</mixed-citation></ref><ref id="B28"><mixed-citation xmlns:xlink="http://www.w3.org/1999/xlink" xlink:type="simple">IUCN (<year>2024</year>) The IUCN Red List of Threatened Species. <ext-link xlink:href="https://www.iucnredlist.org" ext-link-type="uri" xlink:type="simple">https://www.iucnredlist.org</ext-link> [accessed 18 June 2024]</mixed-citation></ref><ref id="B32"><mixed-citation xmlns:xlink="http://www.w3.org/1999/xlink" xlink:type="simple"><person-group><name name-style="western"><surname>Ivashchenko</surname><given-names>AA</given-names></name><name name-style="western"><surname>Belyalov</surname><given-names>OV</given-names></name></person-group> (<year>2019</year>) Kazakhstan is the birthplace of <italic>Tulips</italic>. Almaty: Atamura, 368 pp. [In Russian]</mixed-citation></ref><ref id="B2"><mixed-citation xmlns:xlink="http://www.w3.org/1999/xlink" xlink:type="simple"><person-group><name name-style="western"><surname>Abduraimov</surname><given-names>OS</given-names></name><name name-style="western"><surname>Shomurodov</surname><given-names>HF</given-names></name><name name-style="western"><surname>Daniyarov</surname><given-names>SA</given-names></name><name name-style="western"><surname>Mamatkasimov</surname><given-names>OT</given-names></name><name name-style="western"><surname>Teshaev</surname><given-names>MI</given-names></name></person-group> (<year>2020</year>) <article-title>Distribution and Current State of Rare and Endangered <italic>Tulips</italic> (<tp:taxon-name><tp:taxon-name-part taxon-name-part-type="family">Liliaceae</tp:taxon-name-part></tp:taxon-name>) Arid Zones of Uzbekistan.</article-title><source>American Journal of Plant Sciences</source><volume>11</volume>(<issue>5</issue>): <fpage>736</fpage>–<lpage>744</lpage>. <ext-link xlink:href="10.4236/ajps.2020.115053" ext-link-type="doi" xlink:type="simple">https://doi.org/10.4236/ajps.2020.115053</ext-link></mixed-citation></ref></ref-list></tp:taxon-treatment>
