# Supplementary material for: ﻿Revisiting the genus Tulipa (Liliaceae) in Kazakhstan, the country with the richest tulip diversity worldwide
Source: PhytoKeys. 2024 Dec 23;250:95–163. doi: 10.3897/phytokeys.250.136736 (PMC11686166; doi:10.3897/phytokeys.250.136736)
Supplement: XML Treatment for Tulipa brachystemon [file phytokeys.250.136736-treatment18.xml]

<!DOCTYPE tp:taxon-treatment
  PUBLIC "-//TaxonX//DTD Taxonomic Treatment Publishing DTD v0 20100105//EN" "tax-treatment-NSO.dtd">
<tp:taxon-treatment xmlns:tp="http://www.plazi.org/taxpub"><tp:treatment-meta><kwd-group><label>Taxon classification</label><kwd>
                <named-content content-type="kingdom">Plantae</named-content>
              </kwd><kwd>
                <named-content content-type="order">Liliales</named-content>
              </kwd><kwd>
                <named-content content-type="family">Liliaceae</named-content>
              </kwd></kwd-group><mixed-citation publication-type="journal"><person-group><name><surname>Kubentayev</surname><given-names>Serik A.</given-names></name><name><surname>Baasanmunkh</surname><given-names>Shukherdorj</given-names></name><name><surname>Alibekov</surname><given-names>Daniyar T.</given-names></name><name><surname>Tojibaev</surname><given-names>Komiljon Sh.</given-names></name><name><surname>Nyamgerel</surname><given-names>Nudkhuu</given-names></name><name><surname>Ivashchenko</surname><given-names>Anna A.</given-names></name><name><surname>Tsegmed</surname><given-names>Zagarjav</given-names></name><name><surname>Epiktetov</surname><given-names>Vladimir G.</given-names></name><name><surname>Sitpayeva</surname><given-names>Gulnara T.</given-names></name><name><surname>Izbastina</surname><given-names>Klara S.</given-names></name><name><surname>Idrissova</surname><given-names>Zhansaya T.</given-names></name><name><surname>Mukhtubayeva</surname><given-names>Saule K.</given-names></name><name><surname>Abubakirova</surname><given-names>Nurganym B.</given-names></name><name><surname>Gil</surname><given-names>Hee-Young</given-names></name><name><surname>Choi</surname><given-names>Hyeok Jae</given-names></name></person-group><article-title>﻿Revisiting the genus <italic><tp:taxon-name><tp:taxon-name-part taxon-name-part-type="genus" reg="Tulipa">Tulipa</tp:taxon-name-part></tp:taxon-name></italic> (<tp:taxon-name><tp:taxon-name-part taxon-name-part-type="family">Liliaceae</tp:taxon-name-part></tp:taxon-name>) in Kazakhstan, the country with the richest tulip diversity worldwide</article-title><source>PhytoKeys</source><day>23</day><month>12</month><year>2024</year><volume>250</volume><fpage>95</fpage><lpage>163</lpage><pub-id pub-id-type="doi">10.3897/phytokeys.250.136736</pub-id></mixed-citation></tp:treatment-meta><tp:nomenclature><label>﻿</label><tp:taxon-name>
              <object-id xmlns:xlink="http://www.w3.org/1999/xlink" content-type="arpha" xlink:type="simple">284ADE70-0702-5B45-9065-B3C7DFF2AF01</object-id>
              <tp:taxon-name-part taxon-name-part-type="genus" reg="Tulipa">Tulipa</tp:taxon-name-part>
              <tp:taxon-name-part taxon-name-part-type="species" reg="brachystemon">brachystemon</tp:taxon-name-part>
            </tp:taxon-name><tp:taxon-authority>Regel, Gartenflora 323 (1882).</tp:taxon-authority><xref ref-type="fig" rid="F14">Fig. 14</xref></tp:nomenclature><tp:treatment-sec sec-type="material" id="SECID0EIRDI"><title>Type.</title><p>• Illustration t. 1099, f. 2 in Gartenflora 31 (1882) [lectotype designated by <xref ref-type="bibr" rid="B14">Christenhusz et al. 2013</xref>: 325].</p></tp:treatment-sec><tp:treatment-sec sec-type="distribution" id="SECID0ESRDI"><title>General distribution.</title><p>Endemic to Kazakhstan (<xref ref-type="bibr" rid="B36">Kubentayev et al. 2024</xref>).</p></tp:treatment-sec><tp:treatment-sec sec-type="distribution" id="SECID0E3RDI"><title>Distribution in Kazakhstan and habitat.</title><p>Dzungarian Alatau. It grows on stony, rubbly slopes of the lower and middle belt of mountains in Dzungarian Alatau (up to 1700 m a.s.l.).</p></tp:treatment-sec><tp:treatment-sec sec-type="conservation status" id="SECID0EBSDI"><title>Conservation status.</title><p><italic><tp:taxon-name><tp:taxon-name-part taxon-name-part-type="genus" reg="Tulipa">Tulipa</tp:taxon-name-part><tp:taxon-name-part taxon-name-part-type="species" reg="brachystemon">brachystemon</tp:taxon-name-part></tp:taxon-name></italic> is a least concern species at the global level (<xref ref-type="bibr" rid="B28">IUCN 2024</xref>). It is included in the red book of Kazakhstan (Category II).</p></tp:treatment-sec><tp:treatment-sec sec-type="phenology" id="SECID0EWSDI"><title>Phenology.</title><p>Flowering in April–May; fruiting in May–June.</p></tp:treatment-sec><tp:treatment-sec sec-type="notes" id="SECID0E2SDI"><title>Notes.</title><p><italic><tp:taxon-name><tp:taxon-name-part taxon-name-part-type="genus" reg="Tulipa">Tulipa</tp:taxon-name-part><tp:taxon-name-part taxon-name-part-type="species" reg="brachystemon">brachystemon</tp:taxon-name-part></tp:taxon-name></italic> was described by E.L. Regel in 1882, without the precise location of the type specimens. The LE herbarium contains collections of A. E. Regel from Schengeldy (<xref ref-type="bibr" rid="B32">Ivashchenko and Belyalov 2019</xref>). <italic><tp:taxon-name><tp:taxon-name-part taxon-name-part-type="genus" reg="Tulipa">Tulipa</tp:taxon-name-part><tp:taxon-name-part taxon-name-part-type="species" reg="brachystemon">brachystemon</tp:taxon-name-part></tp:taxon-name></italic> is listed as a synonym of <italic><tp:taxon-name><tp:taxon-name-part taxon-name-part-type="genus" reg="Tulipa">T.</tp:taxon-name-part><tp:taxon-name-part taxon-name-part-type="species" reg="tetraphylla">tetraphylla</tp:taxon-name-part></tp:taxon-name></italic> in <xref ref-type="bibr" rid="B50">POWO (2024)</xref> and according to <xref ref-type="bibr" rid="B14">Christenhusz et al. (2013)</xref> and <xref ref-type="bibr" rid="B24">Everett et al. (2013)</xref>. However, <xref ref-type="bibr" rid="B81">Zonneveld (2009)</xref> distinguished <italic><tp:taxon-name><tp:taxon-name-part taxon-name-part-type="genus" reg="Tulipa">T.</tp:taxon-name-part><tp:taxon-name-part taxon-name-part-type="species" reg="brachystemon">brachystemon</tp:taxon-name-part></tp:taxon-name></italic> as an independent taxon based on DNA barcoding. In addition, <italic><tp:taxon-name><tp:taxon-name-part taxon-name-part-type="genus" reg="Tulipa">T.</tp:taxon-name-part><tp:taxon-name-part taxon-name-part-type="species" reg="brachystemon">brachystemon</tp:taxon-name-part></tp:taxon-name></italic> and <italic><tp:taxon-name><tp:taxon-name-part taxon-name-part-type="genus" reg="Tulipa">T.</tp:taxon-name-part><tp:taxon-name-part taxon-name-part-type="species" reg="tetraphylla">tetraphylla</tp:taxon-name-part></tp:taxon-name></italic> clustered in different clades based on our phylogenetic tree (Fig. <xref ref-type="fig" rid="F3">3</xref>). Thus, we consider it necessary to conduct further morphology and phylogeny studies to resolve the taxonomies of these two species.</p><fig id="F14" position="float" orientation="portrait"><object-id xmlns:xlink="http://www.w3.org/1999/xlink" content-type="doi" xlink:type="simple">10.3897/phytokeys.250.136736.figure14</object-id><object-id xmlns:xlink="http://www.w3.org/1999/xlink" content-type="zenodo_dep_id" xlink:type="simple">14554302</object-id><object-id xmlns:xlink="http://www.w3.org/1999/xlink" content-type="arpha" xlink:type="simple">FAFE75D9-0338-54F3-9120-47C631A9FE4C</object-id><label>Figure 14.</label><caption><p><italic><tp:taxon-name><tp:taxon-name-part taxon-name-part-type="genus" reg="Tulipa">Tulipa</tp:taxon-name-part><tp:taxon-name-part taxon-name-part-type="species" reg="brachystemon">brachystemon</tp:taxon-name-part></tp:taxon-name></italic> in Kazakhstan <bold>A</bold> general habits <bold>B</bold> flowers. (Photos: <bold>A, B</bold> by V. Epiktetov)</p></caption><graphic xmlns:xlink="http://www.w3.org/1999/xlink" xlink:href="phytokeys-250-095_article-136736__-g014.jpg" position="float" orientation="portrait" xlink:type="simple" id="oo_1205969.jpg"><uri content-type="original_file" xlink:type="simple">https://binary.pensoft.net/fig/1205969</uri></graphic></fig></tp:treatment-sec><tp:treatment-sec><!--Section generated to contain objects referenced in tp:taxon-treatment.--><fig id="F3" position="float" orientation="portrait"><object-id xmlns:xlink="http://www.w3.org/1999/xlink" content-type="doi" xlink:type="simple">10.3897/phytokeys.250.136736.figure3</object-id><object-id xmlns:xlink="http://www.w3.org/1999/xlink" content-type="zenodo_dep_id" xlink:type="simple">14554340</object-id><object-id xmlns:xlink="http://www.w3.org/1999/xlink" content-type="arpha" xlink:type="simple">892E059B-4946-5FBA-84C8-A874B7287897</object-id><label>Figure 3.</label><caption><p>Phylogenetic tree of the <italic><tp:taxon-name><tp:taxon-name-part taxon-name-part-type="genus" reg="Tulipa">Tulipa</tp:taxon-name-part></tp:taxon-name></italic> species based on the <abbrev xmlns:xlink="http://www.w3.org/1999/xlink" xlink:title="internal transcribed spacer" id="ABBRID0EAFAG" xlink:type="simple">ITS</abbrev> sequence using the maximum parsimony method. Each subgenus is indicated as follows: <italic><tp:taxon-name><tp:taxon-name-part taxon-name-part-type="genus" reg="Orithyia">Orithyia</tp:taxon-name-part></tp:taxon-name></italic> in yellow, <italic><tp:taxon-name><tp:taxon-name-part taxon-name-part-type="genus" reg="Tulipa"/><tp:taxon-name-part taxon-name-part-type="subgenus" reg="Eriostemones">Eriostemones</tp:taxon-name-part></tp:taxon-name></italic> in blue, and <italic><tp:taxon-name><tp:taxon-name-part taxon-name-part-type="genus" reg="Tulipa">Tulipa</tp:taxon-name-part></tp:taxon-name></italic> in green. The endemic <italic><tp:taxon-name><tp:taxon-name-part taxon-name-part-type="genus" reg="Tulipa">Tulipa</tp:taxon-name-part></tp:taxon-name></italic> species are indicated by E in red color.</p></caption><graphic xmlns:xlink="http://www.w3.org/1999/xlink" xlink:href="phytokeys-250-095_article-136736__-g003.jpg" position="float" orientation="portrait" xlink:type="simple" id="oo_1205958.jpg"><uri content-type="original_file" xlink:type="simple">https://binary.pensoft.net/fig/1205958</uri></graphic></fig></tp:treatment-sec><ref-list><ref id="B14"><mixed-citation xmlns:xlink="http://www.w3.org/1999/xlink" xlink:type="simple"><person-group><name name-style="western"><surname>Christenhusz</surname><given-names>MJ</given-names></name><name name-style="western"><surname>Govaerts</surname><given-names>R</given-names></name><name name-style="western"><surname>David</surname><given-names>JC</given-names></name><name name-style="western"><surname>Hall</surname><given-names>T</given-names></name><name name-style="western"><surname>Borland</surname><given-names>K</given-names></name><name name-style="western"><surname>Roberts</surname><given-names>PS</given-names></name><name name-style="western"><surname>Fay</surname><given-names>MF</given-names></name></person-group> (<year>2013</year>) <article-title>Tiptoe through the tulips-cultural history, molecular phylogenetics and classification of <italic><tp:taxon-name><tp:taxon-name-part taxon-name-part-type="genus">Tulipa</tp:taxon-name-part></tp:taxon-name></italic> (<tp:taxon-name><tp:taxon-name-part taxon-name-part-type="family">Liliaceae</tp:taxon-name-part></tp:taxon-name>).</article-title><source>Botanical Journal of the Linnean Society</source><volume>172</volume>(<issue>3</issue>): <fpage>280</fpage>–<lpage>328</lpage>. <ext-link xlink:href="10.1111/boj.12061" ext-link-type="doi" xlink:type="simple">https://doi.org/10.1111/boj.12061</ext-link></mixed-citation></ref><ref id="B36"><mixed-citation xmlns:xlink="http://www.w3.org/1999/xlink" xlink:type="simple"><person-group><name name-style="western"><surname>Kubentayev</surname><given-names>SA</given-names></name><name name-style="western"><surname>Alibekov</surname><given-names>DT</given-names></name><name name-style="western"><surname>Perezhogin</surname><given-names>YV</given-names></name><name name-style="western"><surname>Lazkov</surname><given-names>GA</given-names></name><name name-style="western"><surname>Kupriyanov</surname><given-names>AN</given-names></name><name name-style="western"><surname>Ebel</surname><given-names>AL</given-names></name><name name-style="western"><surname>Izbastina</surname><given-names>KS</given-names></name><name name-style="western"><surname>Borodulina</surname><given-names>OV</given-names></name><name name-style="western"><surname>Kubentayeva</surname><given-names>BB</given-names></name></person-group> (<year>2024</year>) <article-title>Revised checklist of endemic vascular plants of Kazakhstan.</article-title><source>PhytoKeys</source><volume>238</volume>: <fpage>241</fpage>–<lpage>279</lpage>. <ext-link xlink:href="10.3897/phytokeys.238.114475" ext-link-type="doi" xlink:type="simple">https://doi.org/10.3897/phytokeys.238.114475</ext-link></mixed-citation></ref><ref id="B28"><mixed-citation xmlns:xlink="http://www.w3.org/1999/xlink" xlink:type="simple">IUCN (<year>2024</year>) The IUCN Red List of Threatened Species. <ext-link xlink:href="https://www.iucnredlist.org" ext-link-type="uri" xlink:type="simple">https://www.iucnredlist.org</ext-link> [accessed 18 June 2024]</mixed-citation></ref><ref id="B32"><mixed-citation xmlns:xlink="http://www.w3.org/1999/xlink" xlink:type="simple"><person-group><name name-style="western"><surname>Ivashchenko</surname><given-names>AA</given-names></name><name name-style="western"><surname>Belyalov</surname><given-names>OV</given-names></name></person-group> (<year>2019</year>) Kazakhstan is the birthplace of <italic>Tulips</italic>. Almaty: Atamura, 368 pp. [In Russian]</mixed-citation></ref><ref id="B50"><mixed-citation xmlns:xlink="http://www.w3.org/1999/xlink" xlink:type="simple">POWO (<year>2024</year>) Plants of the World Online. Facilitated by the Royal Botanic Gardens, Kew. <ext-link xlink:href="http://www.plantsoftheworldonline.org/" ext-link-type="uri" xlink:type="simple">http://www.plantsoftheworldonline.org/</ext-link> [accessed 01 January 2024]</mixed-citation></ref><ref id="B24"><mixed-citation xmlns:xlink="http://www.w3.org/1999/xlink" xlink:type="simple"><person-group><name name-style="western"><surname>Everett</surname><given-names>D</given-names></name><name name-style="western"><surname>Fay</surname><given-names>MF</given-names></name><name name-style="western"><surname>Christenhusz</surname><given-names>MJ</given-names></name><name name-style="western"><surname>Wilford</surname><given-names>R</given-names></name></person-group> (<year>2013</year>) <source>The genus <italic><tp:taxon-name><tp:taxon-name-part taxon-name-part-type="genus">Tulipa</tp:taxon-name-part></tp:taxon-name></italic>. Tulips of the world.</source><publisher-name>Kew Garden Press</publisher-name>, <publisher-loc>London</publisher-loc>, <size units="page">379 pp</size>.</mixed-citation></ref><ref id="B81"><mixed-citation xmlns:xlink="http://www.w3.org/1999/xlink" xlink:type="simple"><person-group><name name-style="western"><surname>Zonneveld</surname><given-names>BJ</given-names></name></person-group> (<year>2009</year>) <article-title>The systematic value of nuclear genome size for “all” species of <italic><tp:taxon-name><tp:taxon-name-part taxon-name-part-type="genus">Tulipa</tp:taxon-name-part></tp:taxon-name></italic> L. (<tp:taxon-name><tp:taxon-name-part taxon-name-part-type="family">Liliaceae</tp:taxon-name-part></tp:taxon-name>).</article-title><source>Plant Systematics and Evolution</source><volume>281</volume>(<issue>1–4</issue>): <fpage>217</fpage>–<lpage>245</lpage>. <ext-link xlink:href="10.1007/s00606-009-0203-7" ext-link-type="doi" xlink:type="simple">https://doi.org/10.1007/s00606-009-0203-7</ext-link></mixed-citation></ref></ref-list></tp:taxon-treatment>
