# Supplementary material for: ﻿Revisiting the genus Tulipa (Liliaceae) in Kazakhstan, the country with the richest tulip diversity worldwide
Source: PhytoKeys. 2024 Dec 23;250:95–163. doi: 10.3897/phytokeys.250.136736 (PMC11686166; doi:10.3897/phytokeys.250.136736)
Supplement: XML Treatment for Tulipa dasystemonoides [file phytokeys.250.136736-treatment21.xml]

<!DOCTYPE tp:taxon-treatment
  PUBLIC "-//TaxonX//DTD Taxonomic Treatment Publishing DTD v0 20100105//EN" "tax-treatment-NSO.dtd">
<tp:taxon-treatment xmlns:tp="http://www.plazi.org/taxpub"><tp:treatment-meta><kwd-group><label>Taxon classification</label><kwd>
                <named-content content-type="kingdom">Plantae</named-content>
              </kwd><kwd>
                <named-content content-type="order">Liliales</named-content>
              </kwd><kwd>
                <named-content content-type="family">Liliaceae</named-content>
              </kwd></kwd-group><mixed-citation publication-type="journal"><person-group><name><surname>Kubentayev</surname><given-names>Serik A.</given-names></name><name><surname>Baasanmunkh</surname><given-names>Shukherdorj</given-names></name><name><surname>Alibekov</surname><given-names>Daniyar T.</given-names></name><name><surname>Tojibaev</surname><given-names>Komiljon Sh.</given-names></name><name><surname>Nyamgerel</surname><given-names>Nudkhuu</given-names></name><name><surname>Ivashchenko</surname><given-names>Anna A.</given-names></name><name><surname>Tsegmed</surname><given-names>Zagarjav</given-names></name><name><surname>Epiktetov</surname><given-names>Vladimir G.</given-names></name><name><surname>Sitpayeva</surname><given-names>Gulnara T.</given-names></name><name><surname>Izbastina</surname><given-names>Klara S.</given-names></name><name><surname>Idrissova</surname><given-names>Zhansaya T.</given-names></name><name><surname>Mukhtubayeva</surname><given-names>Saule K.</given-names></name><name><surname>Abubakirova</surname><given-names>Nurganym B.</given-names></name><name><surname>Gil</surname><given-names>Hee-Young</given-names></name><name><surname>Choi</surname><given-names>Hyeok Jae</given-names></name></person-group><article-title>﻿Revisiting the genus <italic><tp:taxon-name><tp:taxon-name-part taxon-name-part-type="genus" reg="Tulipa">Tulipa</tp:taxon-name-part></tp:taxon-name></italic> (<tp:taxon-name><tp:taxon-name-part taxon-name-part-type="family">Liliaceae</tp:taxon-name-part></tp:taxon-name>) in Kazakhstan, the country with the richest tulip diversity worldwide</article-title><source>PhytoKeys</source><day>23</day><month>12</month><year>2024</year><volume>250</volume><fpage>95</fpage><lpage>163</lpage><pub-id pub-id-type="doi">10.3897/phytokeys.250.136736</pub-id></mixed-citation></tp:treatment-meta><tp:nomenclature><label>﻿</label><tp:taxon-name>
              <object-id xmlns:xlink="http://www.w3.org/1999/xlink" content-type="arpha" xlink:type="simple">0D28DC00-15D3-5317-9EEF-8305937B023A</object-id>
              <tp:taxon-name-part taxon-name-part-type="genus" reg="Tulipa">Tulipa</tp:taxon-name-part>
              <tp:taxon-name-part taxon-name-part-type="species" reg="dasystemonoides">dasystemonoides</tp:taxon-name-part>
            </tp:taxon-name><tp:taxon-authority>Vved., Byull. Sredne-Aziatsk. Gosud. Univ. 21: 147 (1935).</tp:taxon-authority><xref ref-type="fig" rid="F17">Fig. 17</xref></tp:nomenclature><tp:treatment-sec sec-type="material" id="SECID0EJFAK"><title>Type.</title><p>Kazakhstan • ‘Altai Talac’, 11 June 1909, <italic>Minkwitz 1365</italic> (holotype LE!).</p></tp:treatment-sec><tp:treatment-sec sec-type="distribution" id="SECID0ERFAK"><title>General distribution.</title><p>Kazakhstan, Kyrgyzstan, Tajikistan, and Uzbekistan (<xref ref-type="bibr" rid="B50">POWO 2024</xref>).</p></tp:treatment-sec><tp:treatment-sec sec-type="distribution" id="SECID0E2FAK"><title>Distribution in Kazakhstan and habitat.</title><p>Kyrgyz Alatau, and Western Tian Shan. This species grows in meadows in the alpine belt of mountains and is sometimes found at the lower limit of the sub-alpine belt.</p></tp:treatment-sec><tp:treatment-sec sec-type="conservation status" id="SECID0EAGAK"><title>Conservation status.</title><p>The IUCN conservation status of this species requires assessment.</p></tp:treatment-sec><tp:treatment-sec sec-type="phenology" id="SECID0EFGAK"><title>Phenology.</title><p>Flowering in May–June; fruiting in June–August.</p></tp:treatment-sec><tp:treatment-sec sec-type="notes" id="SECID0EKGAK"><title>Notes.</title><p><italic><tp:taxon-name><tp:taxon-name-part taxon-name-part-type="genus" reg="Tulipa">Tulipa</tp:taxon-name-part><tp:taxon-name-part taxon-name-part-type="species" reg="dasystemonoides">dasystemonoides</tp:taxon-name-part></tp:taxon-name></italic> was described by A.I. Vvedensky in 1935, based on herbarium material collected from the valley of the Maidantal River in Talas Alatau. <xref ref-type="bibr" rid="B14">Christenhusz et al. (2013)</xref> referred to <italic><tp:taxon-name><tp:taxon-name-part taxon-name-part-type="genus" reg="Tulipa">T.</tp:taxon-name-part><tp:taxon-name-part taxon-name-part-type="species" reg="dasystemonoides">dasystemonoides</tp:taxon-name-part></tp:taxon-name></italic> as being synonymous of <italic><tp:taxon-name><tp:taxon-name-part taxon-name-part-type="genus" reg="Tulipa">T.</tp:taxon-name-part><tp:taxon-name-part taxon-name-part-type="species" reg="dasystemon">dasystemon</tp:taxon-name-part></tp:taxon-name></italic>. However, <italic>T <tp:taxon-name><tp:taxon-name-part taxon-name-part-type="genus" reg="Tulipa"/><tp:taxon-name-part taxon-name-part-type="species" reg="dasystemonoides">dasystemonoides</tp:taxon-name-part></tp:taxon-name></italic> is distinguished from <italic><tp:taxon-name><tp:taxon-name-part taxon-name-part-type="genus" reg="Tulipa">T.</tp:taxon-name-part><tp:taxon-name-part taxon-name-part-type="species" reg="dasystemon">dasystemon</tp:taxon-name-part></tp:taxon-name></italic> primarily by its dense woolly bulb sheaths and cream-colored flowers (<xref ref-type="bibr" rid="B71">Vvedensky 1935</xref>; <xref ref-type="bibr" rid="B24">Everett et al. 2013</xref>). In addition, the two species have different genome sizes (57.7 pg for <italic><tp:taxon-name><tp:taxon-name-part taxon-name-part-type="genus" reg="Tulipa">T.</tp:taxon-name-part><tp:taxon-name-part taxon-name-part-type="species" reg="dasystemonoides">dasystemonoides</tp:taxon-name-part></tp:taxon-name></italic> and 51.5 pg for <italic><tp:taxon-name><tp:taxon-name-part taxon-name-part-type="genus" reg="Tulipa">T.</tp:taxon-name-part><tp:taxon-name-part taxon-name-part-type="species" reg="dasystemon">dasystemon</tp:taxon-name-part></tp:taxon-name></italic>) (<xref ref-type="bibr" rid="B81">Zonneveld 2009</xref>). Therefore, we propose that <italic><tp:taxon-name><tp:taxon-name-part taxon-name-part-type="genus" reg="Tulipa">T.</tp:taxon-name-part><tp:taxon-name-part taxon-name-part-type="species" reg="dasystemonoides">dasystemonoides</tp:taxon-name-part></tp:taxon-name></italic> is an independent species.</p><fig id="F17" position="float" orientation="portrait"><object-id xmlns:xlink="http://www.w3.org/1999/xlink" content-type="doi" xlink:type="simple">10.3897/phytokeys.250.136736.figure17</object-id><object-id xmlns:xlink="http://www.w3.org/1999/xlink" content-type="zenodo_dep_id" xlink:type="simple">14554308</object-id><object-id xmlns:xlink="http://www.w3.org/1999/xlink" content-type="arpha" xlink:type="simple">CEEF2FAC-2805-58F5-97B5-4BB3B8640602</object-id><label>Figure 17.</label><caption><p><italic><tp:taxon-name><tp:taxon-name-part taxon-name-part-type="genus" reg="Tulipa">Tulipa</tp:taxon-name-part><tp:taxon-name-part taxon-name-part-type="species" reg="dasystemonoides">dasystemonoides</tp:taxon-name-part></tp:taxon-name></italic> in Kazakhstan <bold>A</bold> general habits. (Photos: <bold>A, B</bold> by V. Kolbintsev).</p></caption><graphic xmlns:xlink="http://www.w3.org/1999/xlink" xlink:href="phytokeys-250-095_article-136736__-g017.jpg" position="float" orientation="portrait" xlink:type="simple" id="oo_1205972.jpg"><uri content-type="original_file" xlink:type="simple">https://binary.pensoft.net/fig/1205972</uri></graphic></fig></tp:treatment-sec><ref-list><ref id="B50"><mixed-citation xmlns:xlink="http://www.w3.org/1999/xlink" xlink:type="simple">POWO (<year>2024</year>) Plants of the World Online. Facilitated by the Royal Botanic Gardens, Kew. <ext-link xlink:href="http://www.plantsoftheworldonline.org/" ext-link-type="uri" xlink:type="simple">http://www.plantsoftheworldonline.org/</ext-link> [accessed 01 January 2024]</mixed-citation></ref><ref id="B14"><mixed-citation xmlns:xlink="http://www.w3.org/1999/xlink" xlink:type="simple"><person-group><name name-style="western"><surname>Christenhusz</surname><given-names>MJ</given-names></name><name name-style="western"><surname>Govaerts</surname><given-names>R</given-names></name><name name-style="western"><surname>David</surname><given-names>JC</given-names></name><name name-style="western"><surname>Hall</surname><given-names>T</given-names></name><name name-style="western"><surname>Borland</surname><given-names>K</given-names></name><name name-style="western"><surname>Roberts</surname><given-names>PS</given-names></name><name name-style="western"><surname>Fay</surname><given-names>MF</given-names></name></person-group> (<year>2013</year>) <article-title>Tiptoe through the tulips-cultural history, molecular phylogenetics and classification of <italic><tp:taxon-name><tp:taxon-name-part taxon-name-part-type="genus">Tulipa</tp:taxon-name-part></tp:taxon-name></italic> (<tp:taxon-name><tp:taxon-name-part taxon-name-part-type="family">Liliaceae</tp:taxon-name-part></tp:taxon-name>).</article-title><source>Botanical Journal of the Linnean Society</source><volume>172</volume>(<issue>3</issue>): <fpage>280</fpage>–<lpage>328</lpage>. <ext-link xlink:href="10.1111/boj.12061" ext-link-type="doi" xlink:type="simple">https://doi.org/10.1111/boj.12061</ext-link></mixed-citation></ref><ref id="B71"><mixed-citation xmlns:xlink="http://www.w3.org/1999/xlink" xlink:type="simple"><person-group><name name-style="western"><surname>Vvedensky</surname><given-names>AI [Ed.]</given-names></name></person-group> (<year>1935</year>) <tp:taxon-name><tp:taxon-name-part taxon-name-part-type="family">Liliaceae</tp:taxon-name-part></tp:taxon-name> – genus <italic><tp:taxon-name><tp:taxon-name-part taxon-name-part-type="genus">Tulipa</tp:taxon-name-part></tp:taxon-name></italic> L. Flora of the USSR, Vol. 4. Izsatel’stvo Akademii Nauk SSSR, Leningrad, 320–364.</mixed-citation></ref><ref id="B24"><mixed-citation xmlns:xlink="http://www.w3.org/1999/xlink" xlink:type="simple"><person-group><name name-style="western"><surname>Everett</surname><given-names>D</given-names></name><name name-style="western"><surname>Fay</surname><given-names>MF</given-names></name><name name-style="western"><surname>Christenhusz</surname><given-names>MJ</given-names></name><name name-style="western"><surname>Wilford</surname><given-names>R</given-names></name></person-group> (<year>2013</year>) <source>The genus <italic><tp:taxon-name><tp:taxon-name-part taxon-name-part-type="genus">Tulipa</tp:taxon-name-part></tp:taxon-name></italic>. Tulips of the world.</source><publisher-name>Kew Garden Press</publisher-name>, <publisher-loc>London</publisher-loc>, <size units="page">379 pp</size>.</mixed-citation></ref><ref id="B81"><mixed-citation xmlns:xlink="http://www.w3.org/1999/xlink" xlink:type="simple"><person-group><name name-style="western"><surname>Zonneveld</surname><given-names>BJ</given-names></name></person-group> (<year>2009</year>) <article-title>The systematic value of nuclear genome size for “all” species of <italic><tp:taxon-name><tp:taxon-name-part taxon-name-part-type="genus">Tulipa</tp:taxon-name-part></tp:taxon-name></italic> L. (<tp:taxon-name><tp:taxon-name-part taxon-name-part-type="family">Liliaceae</tp:taxon-name-part></tp:taxon-name>).</article-title><source>Plant Systematics and Evolution</source><volume>281</volume>(<issue>1–4</issue>): <fpage>217</fpage>–<lpage>245</lpage>. <ext-link xlink:href="10.1007/s00606-009-0203-7" ext-link-type="doi" xlink:type="simple">https://doi.org/10.1007/s00606-009-0203-7</ext-link></mixed-citation></ref></ref-list></tp:taxon-treatment>
