# Supplementary material for: ﻿Revisiting the genus Tulipa (Liliaceae) in Kazakhstan, the country with the richest tulip diversity worldwide
Source: PhytoKeys. 2024 Dec 23;250:95–163. doi: 10.3897/phytokeys.250.136736 (PMC11686166; doi:10.3897/phytokeys.250.136736)
Supplement: XML Treatment for Tulipa dianaeverettiae [file phytokeys.250.136736-treatment22.xml]

<!DOCTYPE tp:taxon-treatment
  PUBLIC "-//TaxonX//DTD Taxonomic Treatment Publishing DTD v0 20100105//EN" "tax-treatment-NSO.dtd">
<tp:taxon-treatment xmlns:tp="http://www.plazi.org/taxpub"><tp:treatment-meta><kwd-group><label>Taxon classification</label><kwd>
                <named-content content-type="kingdom">Plantae</named-content>
              </kwd><kwd>
                <named-content content-type="order">Liliales</named-content>
              </kwd><kwd>
                <named-content content-type="family">Liliaceae</named-content>
              </kwd></kwd-group><mixed-citation publication-type="journal"><person-group><name><surname>Kubentayev</surname><given-names>Serik A.</given-names></name><name><surname>Baasanmunkh</surname><given-names>Shukherdorj</given-names></name><name><surname>Alibekov</surname><given-names>Daniyar T.</given-names></name><name><surname>Tojibaev</surname><given-names>Komiljon Sh.</given-names></name><name><surname>Nyamgerel</surname><given-names>Nudkhuu</given-names></name><name><surname>Ivashchenko</surname><given-names>Anna A.</given-names></name><name><surname>Tsegmed</surname><given-names>Zagarjav</given-names></name><name><surname>Epiktetov</surname><given-names>Vladimir G.</given-names></name><name><surname>Sitpayeva</surname><given-names>Gulnara T.</given-names></name><name><surname>Izbastina</surname><given-names>Klara S.</given-names></name><name><surname>Idrissova</surname><given-names>Zhansaya T.</given-names></name><name><surname>Mukhtubayeva</surname><given-names>Saule K.</given-names></name><name><surname>Abubakirova</surname><given-names>Nurganym B.</given-names></name><name><surname>Gil</surname><given-names>Hee-Young</given-names></name><name><surname>Choi</surname><given-names>Hyeok Jae</given-names></name></person-group><article-title>﻿Revisiting the genus <italic><tp:taxon-name><tp:taxon-name-part taxon-name-part-type="genus" reg="Tulipa">Tulipa</tp:taxon-name-part></tp:taxon-name></italic> (<tp:taxon-name><tp:taxon-name-part taxon-name-part-type="family">Liliaceae</tp:taxon-name-part></tp:taxon-name>) in Kazakhstan, the country with the richest tulip diversity worldwide</article-title><source>PhytoKeys</source><day>23</day><month>12</month><year>2024</year><volume>250</volume><fpage>95</fpage><lpage>163</lpage><pub-id pub-id-type="doi">10.3897/phytokeys.250.136736</pub-id></mixed-citation></tp:treatment-meta><tp:nomenclature><label>﻿</label><tp:taxon-name>
              <object-id xmlns:xlink="http://www.w3.org/1999/xlink" content-type="arpha" xlink:type="simple">88D8737A-3B6E-555A-8244-09D6B1D206B5</object-id>
              <tp:taxon-name-part taxon-name-part-type="genus" reg="Tulipa">Tulipa</tp:taxon-name-part>
              <tp:taxon-name-part taxon-name-part-type="species" reg="dianaeverettiae">dianaeverettiae</tp:taxon-name-part>
            </tp:taxon-name><tp:taxon-authority>J.de Groot &amp; Zonn., Int. Rock Gard. 122: 7 (2020).</tp:taxon-authority><xref ref-type="fig" rid="F18">Fig. 18</xref></tp:nomenclature><tp:treatment-sec sec-type="material" id="SECID0E4LAK"><title>Type.</title><p>Kazakhstan • Altai. Altai Pass, approximately 1800 m altitude, cult. <italic>J.J. de Groot</italic> (L 3986813).</p></tp:treatment-sec><tp:treatment-sec sec-type="distribution" id="SECID0EFMAK"><title>General distribution.</title><p>Endemic to Kazakhstan (<xref ref-type="bibr" rid="B36">Kubentayev et al. 2024</xref>).</p></tp:treatment-sec><tp:treatment-sec sec-type="distribution" id="SECID0EPMAK"><title>Distribution in Kazakhstan and habitat.</title><p>This species grows in open sunny places in dry sandy soil mixed with stones in the Altai.</p></tp:treatment-sec><tp:treatment-sec sec-type="conservation status" id="SECID0EUMAK"><title>Conservation status.</title><p><italic><tp:taxon-name><tp:taxon-name-part taxon-name-part-type="genus" reg="Tulipa">Tulipa</tp:taxon-name-part><tp:taxon-name-part taxon-name-part-type="species" reg="dianaeverettiae">dianaeverettiae</tp:taxon-name-part></tp:taxon-name></italic> is a critically endangered species globally (<xref ref-type="bibr" rid="B28">IUCN 2024</xref>).</p></tp:treatment-sec><tp:treatment-sec sec-type="phenology" id="SECID0EJNAK"><title>Phenology.</title><p>Flowering in April– May; fruiting in May–June.</p></tp:treatment-sec><tp:treatment-sec sec-type="notes" id="SECID0EONAK"><title>Notes.</title><p><italic><tp:taxon-name><tp:taxon-name-part taxon-name-part-type="genus" reg="Tulipa">Tulipa</tp:taxon-name-part><tp:taxon-name-part taxon-name-part-type="species" reg="dianaeverettiae">dianaeverettiae</tp:taxon-name-part></tp:taxon-name></italic> was described in 2020 by <xref ref-type="bibr" rid="B15">de Groot and Zonneveld (2020)</xref> from cultivated plants grown in the Netherlands from seeds collected by W. Lemmers in Kazakhstan (Alatai Pass Kurchumskiy Ridge) in 2001. <italic><tp:taxon-name><tp:taxon-name-part taxon-name-part-type="genus" reg="Tulipa">Tulipa</tp:taxon-name-part><tp:taxon-name-part taxon-name-part-type="species" reg="dianaeverettiae">dianaeverettiae</tp:taxon-name-part></tp:taxon-name></italic> is distinguishable from other closely related species (<italic><tp:taxon-name><tp:taxon-name-part taxon-name-part-type="genus" reg="Tulipa">T.</tp:taxon-name-part><tp:taxon-name-part taxon-name-part-type="species" reg="biflora">biflora</tp:taxon-name-part></tp:taxon-name></italic>, <italic><tp:taxon-name><tp:taxon-name-part taxon-name-part-type="genus" reg="Tulipa">T.</tp:taxon-name-part><tp:taxon-name-part taxon-name-part-type="species" reg="kolbintsevii">kolbintsevii</tp:taxon-name-part></tp:taxon-name></italic> and <italic><tp:taxon-name><tp:taxon-name-part taxon-name-part-type="genus" reg="Tulipa">T.</tp:taxon-name-part><tp:taxon-name-part taxon-name-part-type="species" reg="patens">patens</tp:taxon-name-part></tp:taxon-name></italic>) by the presence of short hairs on the stem, particularly on the leaf margin, and by a distinct capsule with a small dome at the apex. The authors reported that this is the only species of the sect. <tp:taxon-name><tp:taxon-name-part taxon-name-part-type="genus" reg="Tulipa"/><tp:taxon-name-part taxon-name-part-type="section" reg="Biflores">Biflores</tp:taxon-name-part></tp:taxon-name> growing at an altitude of 1800 m a.s.l. in the Altai Mountains. The flowers of <italic><tp:taxon-name><tp:taxon-name-part taxon-name-part-type="genus" reg="Tulipa">T.</tp:taxon-name-part><tp:taxon-name-part taxon-name-part-type="species" reg="dianaeverettiae">dianaeverettiae</tp:taxon-name-part></tp:taxon-name></italic> have a sweet odor (<xref ref-type="bibr" rid="B15">de Groot and Zonneveld 2020</xref>). Currently, little information is available on the distribution and population status of this species.</p><fig id="F18" position="float" orientation="portrait"><object-id xmlns:xlink="http://www.w3.org/1999/xlink" content-type="doi" xlink:type="simple">10.3897/phytokeys.250.136736.figure18</object-id><object-id xmlns:xlink="http://www.w3.org/1999/xlink" content-type="zenodo_dep_id" xlink:type="simple">14554312</object-id><object-id xmlns:xlink="http://www.w3.org/1999/xlink" content-type="arpha" xlink:type="simple">EB44D2C8-5B55-555A-8751-F00C5C81F2AC</object-id><label>Figure 18.</label><caption><p><italic><tp:taxon-name><tp:taxon-name-part taxon-name-part-type="genus" reg="Tulipa">Tulipa</tp:taxon-name-part><tp:taxon-name-part taxon-name-part-type="species" reg="dianaeverettiae">dianae-verettiae</tp:taxon-name-part></tp:taxon-name></italic> in Kazakhstan. (Photo by J.J. de Groot).</p></caption><graphic xmlns:xlink="http://www.w3.org/1999/xlink" xlink:href="phytokeys-250-095_article-136736__-g018.jpg" position="float" orientation="portrait" xlink:type="simple" id="oo_1205973.jpg"><uri content-type="original_file" xlink:type="simple">https://binary.pensoft.net/fig/1205973</uri></graphic></fig></tp:treatment-sec><ref-list><ref id="B36"><mixed-citation xmlns:xlink="http://www.w3.org/1999/xlink" xlink:type="simple"><person-group><name name-style="western"><surname>Kubentayev</surname><given-names>SA</given-names></name><name name-style="western"><surname>Alibekov</surname><given-names>DT</given-names></name><name name-style="western"><surname>Perezhogin</surname><given-names>YV</given-names></name><name name-style="western"><surname>Lazkov</surname><given-names>GA</given-names></name><name name-style="western"><surname>Kupriyanov</surname><given-names>AN</given-names></name><name name-style="western"><surname>Ebel</surname><given-names>AL</given-names></name><name name-style="western"><surname>Izbastina</surname><given-names>KS</given-names></name><name name-style="western"><surname>Borodulina</surname><given-names>OV</given-names></name><name name-style="western"><surname>Kubentayeva</surname><given-names>BB</given-names></name></person-group> (<year>2024</year>) <article-title>Revised checklist of endemic vascular plants of Kazakhstan.</article-title><source>PhytoKeys</source><volume>238</volume>: <fpage>241</fpage>–<lpage>279</lpage>. <ext-link xlink:href="10.3897/phytokeys.238.114475" ext-link-type="doi" xlink:type="simple">https://doi.org/10.3897/phytokeys.238.114475</ext-link></mixed-citation></ref><ref id="B28"><mixed-citation xmlns:xlink="http://www.w3.org/1999/xlink" xlink:type="simple">IUCN (<year>2024</year>) The IUCN Red List of Threatened Species. <ext-link xlink:href="https://www.iucnredlist.org" ext-link-type="uri" xlink:type="simple">https://www.iucnredlist.org</ext-link> [accessed 18 June 2024]</mixed-citation></ref><ref id="B15"><mixed-citation xmlns:xlink="http://www.w3.org/1999/xlink" xlink:type="simple"><person-group><name name-style="western"><surname>de Groot</surname><given-names>JJ</given-names></name><name name-style="western"><surname>Zonneveld</surname><given-names>BJM</given-names></name></person-group> (<year>2020</year>) <article-title>Two new tulip species from the Altai mountains, Kazakhstan.</article-title><source>International Rock Gardener</source><volume>122</volume>: <fpage>3</fpage>–<lpage>16</lpage>.</mixed-citation></ref></ref-list></tp:taxon-treatment>
