# Supplementary material for: ﻿Revisiting the genus Tulipa (Liliaceae) in Kazakhstan, the country with the richest tulip diversity worldwide
Source: PhytoKeys. 2024 Dec 23;250:95–163. doi: 10.3897/phytokeys.250.136736 (PMC11686166; doi:10.3897/phytokeys.250.136736)
Supplement: XML Treatment for Tulipa dubia [file phytokeys.250.136736-treatment23.xml]

<!DOCTYPE tp:taxon-treatment
  PUBLIC "-//TaxonX//DTD Taxonomic Treatment Publishing DTD v0 20100105//EN" "tax-treatment-NSO.dtd">
<tp:taxon-treatment xmlns:tp="http://www.plazi.org/taxpub"><tp:treatment-meta><kwd-group><label>Taxon classification</label><kwd>
                <named-content content-type="kingdom">Plantae</named-content>
              </kwd><kwd>
                <named-content content-type="order">Liliales</named-content>
              </kwd><kwd>
                <named-content content-type="family">Liliaceae</named-content>
              </kwd></kwd-group><mixed-citation publication-type="journal"><person-group><name><surname>Kubentayev</surname><given-names>Serik A.</given-names></name><name><surname>Baasanmunkh</surname><given-names>Shukherdorj</given-names></name><name><surname>Alibekov</surname><given-names>Daniyar T.</given-names></name><name><surname>Tojibaev</surname><given-names>Komiljon Sh.</given-names></name><name><surname>Nyamgerel</surname><given-names>Nudkhuu</given-names></name><name><surname>Ivashchenko</surname><given-names>Anna A.</given-names></name><name><surname>Tsegmed</surname><given-names>Zagarjav</given-names></name><name><surname>Epiktetov</surname><given-names>Vladimir G.</given-names></name><name><surname>Sitpayeva</surname><given-names>Gulnara T.</given-names></name><name><surname>Izbastina</surname><given-names>Klara S.</given-names></name><name><surname>Idrissova</surname><given-names>Zhansaya T.</given-names></name><name><surname>Mukhtubayeva</surname><given-names>Saule K.</given-names></name><name><surname>Abubakirova</surname><given-names>Nurganym B.</given-names></name><name><surname>Gil</surname><given-names>Hee-Young</given-names></name><name><surname>Choi</surname><given-names>Hyeok Jae</given-names></name></person-group><article-title>﻿Revisiting the genus <italic><tp:taxon-name><tp:taxon-name-part taxon-name-part-type="genus" reg="Tulipa">Tulipa</tp:taxon-name-part></tp:taxon-name></italic> (<tp:taxon-name><tp:taxon-name-part taxon-name-part-type="family">Liliaceae</tp:taxon-name-part></tp:taxon-name>) in Kazakhstan, the country with the richest tulip diversity worldwide</article-title><source>PhytoKeys</source><day>23</day><month>12</month><year>2024</year><volume>250</volume><fpage>95</fpage><lpage>163</lpage><pub-id pub-id-type="doi">10.3897/phytokeys.250.136736</pub-id></mixed-citation></tp:treatment-meta><tp:nomenclature><label>﻿</label><tp:taxon-name>
              <object-id xmlns:xlink="http://www.w3.org/1999/xlink" content-type="arpha" xlink:type="simple">C5101DF7-CB95-56FF-8F11-F8B9934605DA</object-id>
              <tp:taxon-name-part taxon-name-part-type="genus" reg="Tulipa">Tulipa</tp:taxon-name-part>
              <tp:taxon-name-part taxon-name-part-type="species" reg="dubia">dubia</tp:taxon-name-part>
            </tp:taxon-name><tp:taxon-authority>Vved., Byull. Sredne-Aziatsk. Gosud. Univ. 21: 148 (1935).</tp:taxon-authority><xref ref-type="fig" rid="F19">Fig. 19</xref></tp:nomenclature><tp:treatment-sec sec-type="material" id="SECID0EISAK"><title>Type.</title><p>Tashkent district • Chotan river gorge, slope near the confluence of Kashka-su brook into Chotan, 10 June 1909, <italic>Z. von Minkwitz</italic> (holotype LE00053022!).</p></tp:treatment-sec><tp:treatment-sec sec-type="distribution" id="SECID0EQSAK"><title>General distribution.</title><p>Kazakhstan, Kyrgyzstan, and Uzbekistan (<xref ref-type="bibr" rid="B50">POWO 2024</xref>).</p></tp:treatment-sec><tp:treatment-sec sec-type="distribution" id="SECID0E1SAK"><title>Distribution in Kazakhstan and habitat.</title><p>Western Tian Shan. This species grows on fine-grained and rubbly-small-grained slopes in the upper belt of the mountains.</p></tp:treatment-sec><tp:treatment-sec sec-type="conservation status" id="SECID0E6SAK"><title>Conservation status.</title><p><italic><tp:taxon-name><tp:taxon-name-part taxon-name-part-type="genus" reg="Tulipa">Tulipa</tp:taxon-name-part><tp:taxon-name-part taxon-name-part-type="species" reg="dubia">dubia</tp:taxon-name-part></tp:taxon-name></italic> is an assessed near threatened species at the global level (<xref ref-type="bibr" rid="B28">IUCN 2024</xref>).</p></tp:treatment-sec><tp:treatment-sec sec-type="phenology" id="SECID0EUTAK"><title>Phenology.</title><p>Flowering in April–June; fruiting in May–August (depending on the elevation).</p></tp:treatment-sec><tp:treatment-sec sec-type="notes" id="SECID0EZTAK"><title>Notes.</title><p><italic><tp:taxon-name><tp:taxon-name-part taxon-name-part-type="genus" reg="Tulipa">Tulipa</tp:taxon-name-part><tp:taxon-name-part taxon-name-part-type="species" reg="dubia">dubia</tp:taxon-name-part></tp:taxon-name></italic> was described by A.I. Vvedensky in 1935 from herbarium material collected by Z. Minkwitz in 1909 from the Tashkent district, Chotan River gorge. Typically, <italic><tp:taxon-name><tp:taxon-name-part taxon-name-part-type="genus" reg="Tulipa">T.</tp:taxon-name-part><tp:taxon-name-part taxon-name-part-type="species" reg="dubia">dubia</tp:taxon-name-part></tp:taxon-name></italic> populations occur in higher altitudinal zones than <italic><tp:taxon-name><tp:taxon-name-part taxon-name-part-type="genus" reg="Tulipa">T.</tp:taxon-name-part><tp:taxon-name-part taxon-name-part-type="species" reg="kaufmanniana">kaufmanniana</tp:taxon-name-part></tp:taxon-name></italic> and <italic><tp:taxon-name><tp:taxon-name-part taxon-name-part-type="genus" reg="Tulipa">T.</tp:taxon-name-part><tp:taxon-name-part taxon-name-part-type="species" reg="tschimganica">tschimganica</tp:taxon-name-part></tp:taxon-name></italic>. However, all three species grow at similar elevations but occupy different habitats in the Aksay Valley (Greater Chimgan). The main characteristic distinguishing <italic><tp:taxon-name><tp:taxon-name-part taxon-name-part-type="genus" reg="Tulipa">T.</tp:taxon-name-part><tp:taxon-name-part taxon-name-part-type="species" reg="dubia">dubia</tp:taxon-name-part></tp:taxon-name></italic> from the other species of <tp:taxon-name><tp:taxon-name-part taxon-name-part-type="genus" reg="Tulipa">Tulipa</tp:taxon-name-part><tp:taxon-name-part taxon-name-part-type="infraspecific-rank">sect.</tp:taxon-name-part><tp:taxon-name-part taxon-name-part-type="section" reg="Spiranthera">Spiranthera</tp:taxon-name-part></tp:taxon-name> is the shape of the stamen filaments and anthers (<xref ref-type="bibr" rid="B65">Tojibaev et al. 2022</xref>). This species forms spontaneous hybrids with <italic><tp:taxon-name><tp:taxon-name-part taxon-name-part-type="genus" reg="Tulipa">T.</tp:taxon-name-part><tp:taxon-name-part taxon-name-part-type="species" reg="kaufmanniana">kaufmanniana</tp:taxon-name-part></tp:taxon-name></italic> in common habitats (<xref ref-type="bibr" rid="B71">Vvedensky 1935</xref>). The main range of this species is Uzbekistan with a few populations in Western Tian Shan. In addition, high genetic variability has been reported in <italic><tp:taxon-name><tp:taxon-name-part taxon-name-part-type="genus" reg="Tulipa">T.</tp:taxon-name-part><tp:taxon-name-part taxon-name-part-type="species" reg="greigii">greigii</tp:taxon-name-part></tp:taxon-name></italic> in Kazakhstan (<xref ref-type="bibr" rid="B79">Yermagambetova et al. 2024</xref>).</p><fig id="F19" position="float" orientation="portrait"><object-id xmlns:xlink="http://www.w3.org/1999/xlink" content-type="doi" xlink:type="simple">10.3897/phytokeys.250.136736.figure19</object-id><object-id xmlns:xlink="http://www.w3.org/1999/xlink" content-type="zenodo_dep_id" xlink:type="simple">14554314</object-id><object-id xmlns:xlink="http://www.w3.org/1999/xlink" content-type="arpha" xlink:type="simple">511BDE05-D348-57BA-B693-9807DFD10DED</object-id><label>Figure 19.</label><caption><p><italic><tp:taxon-name><tp:taxon-name-part taxon-name-part-type="genus" reg="Tulipa">Tulipa</tp:taxon-name-part><tp:taxon-name-part taxon-name-part-type="species" reg="dubia">dubia</tp:taxon-name-part></tp:taxon-name></italic> in Uzbekistan <bold>A</bold> general habits <bold>B</bold> flowers (Photos: A–B by K. Tojibaev).</p></caption><graphic xmlns:xlink="http://www.w3.org/1999/xlink" xlink:href="phytokeys-250-095_article-136736__-g019.jpg" position="float" orientation="portrait" xlink:type="simple" id="oo_1205974.jpg"><uri content-type="original_file" xlink:type="simple">https://binary.pensoft.net/fig/1205974</uri></graphic></fig></tp:treatment-sec><ref-list><ref id="B50"><mixed-citation xmlns:xlink="http://www.w3.org/1999/xlink" xlink:type="simple">POWO (<year>2024</year>) Plants of the World Online. Facilitated by the Royal Botanic Gardens, Kew. <ext-link xlink:href="http://www.plantsoftheworldonline.org/" ext-link-type="uri" xlink:type="simple">http://www.plantsoftheworldonline.org/</ext-link> [accessed 01 January 2024]</mixed-citation></ref><ref id="B28"><mixed-citation xmlns:xlink="http://www.w3.org/1999/xlink" xlink:type="simple">IUCN (<year>2024</year>) The IUCN Red List of Threatened Species. <ext-link xlink:href="https://www.iucnredlist.org" ext-link-type="uri" xlink:type="simple">https://www.iucnredlist.org</ext-link> [accessed 18 June 2024]</mixed-citation></ref><ref id="B65"><mixed-citation xmlns:xlink="http://www.w3.org/1999/xlink" xlink:type="simple"><person-group><name name-style="western"><surname>Tojibaev</surname><given-names>K</given-names></name><name name-style="western"><surname>Dekhkonov</surname><given-names>D</given-names></name><name name-style="western"><surname>Ergashov</surname><given-names>I</given-names></name><name name-style="western"><surname>Sun</surname><given-names>H</given-names></name><name name-style="western"><surname>Deng</surname><given-names>T</given-names></name><name name-style="western"><surname>Yusupov</surname><given-names>Z</given-names></name></person-group> (<year>2022</year>) <article-title>The synopsis of the genus <italic><tp:taxon-name><tp:taxon-name-part taxon-name-part-type="genus">Tulipa</tp:taxon-name-part></tp:taxon-name></italic> (<tp:taxon-name><tp:taxon-name-part taxon-name-part-type="family">Liliaceae</tp:taxon-name-part></tp:taxon-name>) in Uzbekistan.</article-title><source>Phytotaxa</source><volume>573</volume>(<issue>2</issue>): <fpage>163</fpage>–<lpage>214</lpage>. <ext-link xlink:href="10.11646/phytotaxa.573.2.2" ext-link-type="doi" xlink:type="simple">https://doi.org/10.11646/phytotaxa.573.2.2</ext-link></mixed-citation></ref><ref id="B71"><mixed-citation xmlns:xlink="http://www.w3.org/1999/xlink" xlink:type="simple"><person-group><name name-style="western"><surname>Vvedensky</surname><given-names>AI [Ed.]</given-names></name></person-group> (<year>1935</year>) <tp:taxon-name><tp:taxon-name-part taxon-name-part-type="family">Liliaceae</tp:taxon-name-part></tp:taxon-name> – genus <italic><tp:taxon-name><tp:taxon-name-part taxon-name-part-type="genus">Tulipa</tp:taxon-name-part></tp:taxon-name></italic> L. Flora of the USSR, Vol. 4. Izsatel’stvo Akademii Nauk SSSR, Leningrad, 320–364.</mixed-citation></ref><ref id="B79"><mixed-citation xmlns:xlink="http://www.w3.org/1999/xlink" xlink:type="simple"><person-group><name name-style="western"><surname>Yermagambetova</surname><given-names>M</given-names></name><name name-style="western"><surname>Almerekova</surname><given-names>S</given-names></name><name name-style="western"><surname>Ivashchenko</surname><given-names>A</given-names></name><name name-style="western"><surname>Turuspekov</surname><given-names>Y</given-names></name><name name-style="western"><surname>Abugalieva</surname><given-names>S</given-names></name></person-group> (<year>2024</year>) <article-title>Genetic diversity of <italic><tp:taxon-name><tp:taxon-name-part taxon-name-part-type="genus">Tulipa</tp:taxon-name-part><tp:taxon-name-part taxon-name-part-type="species">alberti</tp:taxon-name-part></tp:taxon-name></italic> and <italic><tp:taxon-name><tp:taxon-name-part taxon-name-part-type="genus">T.</tp:taxon-name-part><tp:taxon-name-part taxon-name-part-type="species">greigii</tp:taxon-name-part></tp:taxon-name></italic> populations from Kazakhstan based on application of expressed sequence tag simple sequence repeat markers.</article-title><source>Plants</source><volume>13</volume>(<issue>18</issue>): <fpage>2667</fpage>. <ext-link xlink:href="10.3390/plants13182667" ext-link-type="doi" xlink:type="simple">https://doi.org/10.3390/plants13182667</ext-link></mixed-citation></ref></ref-list></tp:taxon-treatment>
