# Supplementary material for: ﻿Revisiting the genus Tulipa (Liliaceae) in Kazakhstan, the country with the richest tulip diversity worldwide
Source: PhytoKeys. 2024 Dec 23;250:95–163. doi: 10.3897/phytokeys.250.136736 (PMC11686166; doi:10.3897/phytokeys.250.136736)
Supplement: XML Treatment for Tulipa greigii [file phytokeys.250.136736-treatment24.xml]

<!DOCTYPE tp:taxon-treatment
  PUBLIC "-//TaxonX//DTD Taxonomic Treatment Publishing DTD v0 20100105//EN" "tax-treatment-NSO.dtd">
<tp:taxon-treatment xmlns:tp="http://www.plazi.org/taxpub"><tp:treatment-meta><kwd-group><label>Taxon classification</label><kwd>
                <named-content content-type="kingdom">Plantae</named-content>
              </kwd><kwd>
                <named-content content-type="order">Liliales</named-content>
              </kwd><kwd>
                <named-content content-type="family">Liliaceae</named-content>
              </kwd></kwd-group><mixed-citation publication-type="journal"><person-group><name><surname>Kubentayev</surname><given-names>Serik A.</given-names></name><name><surname>Baasanmunkh</surname><given-names>Shukherdorj</given-names></name><name><surname>Alibekov</surname><given-names>Daniyar T.</given-names></name><name><surname>Tojibaev</surname><given-names>Komiljon Sh.</given-names></name><name><surname>Nyamgerel</surname><given-names>Nudkhuu</given-names></name><name><surname>Ivashchenko</surname><given-names>Anna A.</given-names></name><name><surname>Tsegmed</surname><given-names>Zagarjav</given-names></name><name><surname>Epiktetov</surname><given-names>Vladimir G.</given-names></name><name><surname>Sitpayeva</surname><given-names>Gulnara T.</given-names></name><name><surname>Izbastina</surname><given-names>Klara S.</given-names></name><name><surname>Idrissova</surname><given-names>Zhansaya T.</given-names></name><name><surname>Mukhtubayeva</surname><given-names>Saule K.</given-names></name><name><surname>Abubakirova</surname><given-names>Nurganym B.</given-names></name><name><surname>Gil</surname><given-names>Hee-Young</given-names></name><name><surname>Choi</surname><given-names>Hyeok Jae</given-names></name></person-group><article-title>﻿Revisiting the genus <italic><tp:taxon-name><tp:taxon-name-part taxon-name-part-type="genus" reg="Tulipa">Tulipa</tp:taxon-name-part></tp:taxon-name></italic> (<tp:taxon-name><tp:taxon-name-part taxon-name-part-type="family">Liliaceae</tp:taxon-name-part></tp:taxon-name>) in Kazakhstan, the country with the richest tulip diversity worldwide</article-title><source>PhytoKeys</source><day>23</day><month>12</month><year>2024</year><volume>250</volume><fpage>95</fpage><lpage>163</lpage><pub-id pub-id-type="doi">10.3897/phytokeys.250.136736</pub-id></mixed-citation></tp:treatment-meta><tp:nomenclature><label>﻿</label><tp:taxon-name>
              <object-id xmlns:xlink="http://www.w3.org/1999/xlink" content-type="arpha" xlink:type="simple">AE64B8B3-9AA0-5470-A5CF-9A5900D079D3</object-id>
              <tp:taxon-name-part taxon-name-part-type="genus" reg="Tulipa">Tulipa</tp:taxon-name-part>
              <tp:taxon-name-part taxon-name-part-type="species" reg="greigii">greigii</tp:taxon-name-part>
            </tp:taxon-name><tp:taxon-authority>Regel, Gartenflora 290: 773 (1873)</tp:taxon-authority><xref ref-type="fig" rid="F20">Fig. 20</xref></tp:nomenclature><tp:treatment-sec sec-type="material" id="SECID0EKZAK"><title>Type.</title><p>• Illustration t. 773 in Gartenflora 22 (1873) [lectotype designated by <xref ref-type="bibr" rid="B14">Christenhusz et al. 2013</xref>: 312].</p></tp:treatment-sec><tp:treatment-sec sec-type="distribution" id="SECID0EUZAK"><title>General distribution.</title><p>Kazakhstan, Kyrgyzstan, Tajikistan, and Uzbekistan (<xref ref-type="bibr" rid="B65">Tojibaev et al. 2022</xref>).</p></tp:treatment-sec><tp:treatment-sec sec-type="distribution" id="SECID0E5ZAK"><title>Distribution in Kazakhstan and habitat.</title><p>Chu-Ili Range, Karatau, Kyrgyz Alatau, Moiynkum, Trans-Ili Kungey Alatau, Turkestan, and Western Tian Shan. This species grows on clay and rubbly slopes up to 2400 m a.s.l., as well as on foothill plains and mountain flutes.</p></tp:treatment-sec><tp:treatment-sec sec-type="conservation status" id="SECID0ED1AK"><title>Conservation status.</title><p><italic><tp:taxon-name><tp:taxon-name-part taxon-name-part-type="genus" reg="Tulipa">Tulipa</tp:taxon-name-part><tp:taxon-name-part taxon-name-part-type="species" reg="greigii">greigii</tp:taxon-name-part></tp:taxon-name></italic> is a least concern species at the global level (<xref ref-type="bibr" rid="B28">IUCN 2024</xref>). It is included in the Red Book of Kazakhstan (Category III).</p></tp:treatment-sec><tp:treatment-sec sec-type="phenology" id="SECID0EY1AK"><title>Phenology.</title><p>Flowering in April–June; fruiting in June–July.</p></tp:treatment-sec><tp:treatment-sec sec-type="notes" id="SECID0E41AK"><title>Notes.</title><p><italic><tp:taxon-name><tp:taxon-name-part taxon-name-part-type="genus" reg="Tulipa">Tulipa</tp:taxon-name-part><tp:taxon-name-part taxon-name-part-type="species" reg="greigii">greigii</tp:taxon-name-part></tp:taxon-name></italic> was described by E.L. Regel in 1873 from the Karatau Mountains, based on herbarium collections of A. Sivertsev and B. Fedtschenko, initially as a variety of <tp:taxon-name><tp:taxon-name-part taxon-name-part-type="genus" reg="Tulipa">T.</tp:taxon-name-part><tp:taxon-name-part taxon-name-part-type="species" reg="altaica">altaica</tp:taxon-name-part><tp:taxon-name-part taxon-name-part-type="infraspecific-rank">var.</tp:taxon-name-part><tp:taxon-name-part taxon-name-part-type="variety" reg="karatavica">karatavica</tp:taxon-name-part></tp:taxon-name> Regel. In the same year, it was described by the same author as an independent species (<xref ref-type="bibr" rid="B32">Ivashchenko and Belyalov 2019</xref>; <xref ref-type="bibr" rid="B65">Tojibaev et al. 2022</xref>). The species is named in honor of S.A. Greig, president of the Russian Botanical Society of Gardeners. It contains unusual speckles on its leaves that serve as the progenitors of hundreds of tulip varieties. This species often hybridizes with <italic><tp:taxon-name><tp:taxon-name-part taxon-name-part-type="genus" reg="Tulipa">T.</tp:taxon-name-part><tp:taxon-name-part taxon-name-part-type="species" reg="kaufmanniana">kaufmanniana</tp:taxon-name-part></tp:taxon-name></italic> and <italic><tp:taxon-name><tp:taxon-name-part taxon-name-part-type="genus" reg="Tulipa">T.</tp:taxon-name-part><tp:taxon-name-part taxon-name-part-type="species" reg="alberti">alberti</tp:taxon-name-part></tp:taxon-name></italic> in nature (<xref ref-type="bibr" rid="B32">Ivashchenko and Belyalov 2019</xref>). <xref ref-type="bibr" rid="B71">Vvedensky (1935)</xref> noted that the collection of this species from Syrdarya deserves a separate study as it differs from the northern (typical) <italic><tp:taxon-name><tp:taxon-name-part taxon-name-part-type="genus" reg="Tulipa">T.</tp:taxon-name-part><tp:taxon-name-part taxon-name-part-type="species" reg="greigii">greigii</tp:taxon-name-part></tp:taxon-name></italic> in that it has longer pedicels and gradually decreasing leaves at the top. In our opinion, this population represents the ecological variability in this species.</p><fig id="F20" position="float" orientation="portrait"><object-id xmlns:xlink="http://www.w3.org/1999/xlink" content-type="doi" xlink:type="simple">10.3897/phytokeys.250.136736.figure20</object-id><object-id xmlns:xlink="http://www.w3.org/1999/xlink" content-type="zenodo_dep_id" xlink:type="simple">14554318</object-id><object-id xmlns:xlink="http://www.w3.org/1999/xlink" content-type="arpha" xlink:type="simple">123812CD-DC22-54FF-8CAE-C245C59C4988</object-id><label>Figure 20.</label><caption><p><italic><tp:taxon-name><tp:taxon-name-part taxon-name-part-type="genus" reg="Tulipa">Tulipa</tp:taxon-name-part><tp:taxon-name-part taxon-name-part-type="species" reg="greigii">greigii</tp:taxon-name-part></tp:taxon-name></italic> in Kazakhstan <bold>A, B</bold> general habits with different morphological form <bold>C</bold> flowers with different color. (Photos: <bold>A</bold> by V. Epiktetov, <bold>B, C</bold> by S. Kubentayev).</p></caption><graphic xmlns:xlink="http://www.w3.org/1999/xlink" xlink:href="phytokeys-250-095_article-136736__-g020.jpg" position="float" orientation="portrait" xlink:type="simple" id="oo_1205975.jpg"><uri content-type="original_file" xlink:type="simple">https://binary.pensoft.net/fig/1205975</uri></graphic></fig></tp:treatment-sec><ref-list><ref id="B14"><mixed-citation xmlns:xlink="http://www.w3.org/1999/xlink" xlink:type="simple"><person-group><name name-style="western"><surname>Christenhusz</surname><given-names>MJ</given-names></name><name name-style="western"><surname>Govaerts</surname><given-names>R</given-names></name><name name-style="western"><surname>David</surname><given-names>JC</given-names></name><name name-style="western"><surname>Hall</surname><given-names>T</given-names></name><name name-style="western"><surname>Borland</surname><given-names>K</given-names></name><name name-style="western"><surname>Roberts</surname><given-names>PS</given-names></name><name name-style="western"><surname>Fay</surname><given-names>MF</given-names></name></person-group> (<year>2013</year>) <article-title>Tiptoe through the tulips-cultural history, molecular phylogenetics and classification of <italic><tp:taxon-name><tp:taxon-name-part taxon-name-part-type="genus">Tulipa</tp:taxon-name-part></tp:taxon-name></italic> (<tp:taxon-name><tp:taxon-name-part taxon-name-part-type="family">Liliaceae</tp:taxon-name-part></tp:taxon-name>).</article-title><source>Botanical Journal of the Linnean Society</source><volume>172</volume>(<issue>3</issue>): <fpage>280</fpage>–<lpage>328</lpage>. <ext-link xlink:href="10.1111/boj.12061" ext-link-type="doi" xlink:type="simple">https://doi.org/10.1111/boj.12061</ext-link></mixed-citation></ref><ref id="B65"><mixed-citation xmlns:xlink="http://www.w3.org/1999/xlink" xlink:type="simple"><person-group><name name-style="western"><surname>Tojibaev</surname><given-names>K</given-names></name><name name-style="western"><surname>Dekhkonov</surname><given-names>D</given-names></name><name name-style="western"><surname>Ergashov</surname><given-names>I</given-names></name><name name-style="western"><surname>Sun</surname><given-names>H</given-names></name><name name-style="western"><surname>Deng</surname><given-names>T</given-names></name><name name-style="western"><surname>Yusupov</surname><given-names>Z</given-names></name></person-group> (<year>2022</year>) <article-title>The synopsis of the genus <italic><tp:taxon-name><tp:taxon-name-part taxon-name-part-type="genus">Tulipa</tp:taxon-name-part></tp:taxon-name></italic> (<tp:taxon-name><tp:taxon-name-part taxon-name-part-type="family">Liliaceae</tp:taxon-name-part></tp:taxon-name>) in Uzbekistan.</article-title><source>Phytotaxa</source><volume>573</volume>(<issue>2</issue>): <fpage>163</fpage>–<lpage>214</lpage>. <ext-link xlink:href="10.11646/phytotaxa.573.2.2" ext-link-type="doi" xlink:type="simple">https://doi.org/10.11646/phytotaxa.573.2.2</ext-link></mixed-citation></ref><ref id="B28"><mixed-citation xmlns:xlink="http://www.w3.org/1999/xlink" xlink:type="simple">IUCN (<year>2024</year>) The IUCN Red List of Threatened Species. <ext-link xlink:href="https://www.iucnredlist.org" ext-link-type="uri" xlink:type="simple">https://www.iucnredlist.org</ext-link> [accessed 18 June 2024]</mixed-citation></ref><ref id="B32"><mixed-citation xmlns:xlink="http://www.w3.org/1999/xlink" xlink:type="simple"><person-group><name name-style="western"><surname>Ivashchenko</surname><given-names>AA</given-names></name><name name-style="western"><surname>Belyalov</surname><given-names>OV</given-names></name></person-group> (<year>2019</year>) Kazakhstan is the birthplace of <italic>Tulips</italic>. Almaty: Atamura, 368 pp. [In Russian]</mixed-citation></ref><ref id="B71"><mixed-citation xmlns:xlink="http://www.w3.org/1999/xlink" xlink:type="simple"><person-group><name name-style="western"><surname>Vvedensky</surname><given-names>AI [Ed.]</given-names></name></person-group> (<year>1935</year>) <tp:taxon-name><tp:taxon-name-part taxon-name-part-type="family">Liliaceae</tp:taxon-name-part></tp:taxon-name> – genus <italic><tp:taxon-name><tp:taxon-name-part taxon-name-part-type="genus">Tulipa</tp:taxon-name-part></tp:taxon-name></italic> L. Flora of the USSR, Vol. 4. Izsatel’stvo Akademii Nauk SSSR, Leningrad, 320–364.</mixed-citation></ref></ref-list></tp:taxon-treatment>
