# Supplementary material for: ﻿Revisiting the genus Tulipa (Liliaceae) in Kazakhstan, the country with the richest tulip diversity worldwide
Source: PhytoKeys. 2024 Dec 23;250:95–163. doi: 10.3897/phytokeys.250.136736 (PMC11686166; doi:10.3897/phytokeys.250.136736)
Supplement: XML Treatment for Tulipa kaufmanniana [file phytokeys.250.136736-treatment30.xml]

<!DOCTYPE tp:taxon-treatment
  PUBLIC "-//TaxonX//DTD Taxonomic Treatment Publishing DTD v0 20100105//EN" "tax-treatment-NSO.dtd">
<tp:taxon-treatment xmlns:tp="http://www.plazi.org/taxpub"><tp:treatment-meta><kwd-group><label>Taxon classification</label><kwd>
                <named-content content-type="kingdom">Plantae</named-content>
              </kwd><kwd>
                <named-content content-type="order">Liliales</named-content>
              </kwd><kwd>
                <named-content content-type="family">Liliaceae</named-content>
              </kwd></kwd-group><mixed-citation publication-type="journal"><person-group><name><surname>Kubentayev</surname><given-names>Serik A.</given-names></name><name><surname>Baasanmunkh</surname><given-names>Shukherdorj</given-names></name><name><surname>Alibekov</surname><given-names>Daniyar T.</given-names></name><name><surname>Tojibaev</surname><given-names>Komiljon Sh.</given-names></name><name><surname>Nyamgerel</surname><given-names>Nudkhuu</given-names></name><name><surname>Ivashchenko</surname><given-names>Anna A.</given-names></name><name><surname>Tsegmed</surname><given-names>Zagarjav</given-names></name><name><surname>Epiktetov</surname><given-names>Vladimir G.</given-names></name><name><surname>Sitpayeva</surname><given-names>Gulnara T.</given-names></name><name><surname>Izbastina</surname><given-names>Klara S.</given-names></name><name><surname>Idrissova</surname><given-names>Zhansaya T.</given-names></name><name><surname>Mukhtubayeva</surname><given-names>Saule K.</given-names></name><name><surname>Abubakirova</surname><given-names>Nurganym B.</given-names></name><name><surname>Gil</surname><given-names>Hee-Young</given-names></name><name><surname>Choi</surname><given-names>Hyeok Jae</given-names></name></person-group><article-title>﻿Revisiting the genus <italic><tp:taxon-name><tp:taxon-name-part taxon-name-part-type="genus" reg="Tulipa">Tulipa</tp:taxon-name-part></tp:taxon-name></italic> (<tp:taxon-name><tp:taxon-name-part taxon-name-part-type="family">Liliaceae</tp:taxon-name-part></tp:taxon-name>) in Kazakhstan, the country with the richest tulip diversity worldwide</article-title><source>PhytoKeys</source><day>23</day><month>12</month><year>2024</year><volume>250</volume><fpage>95</fpage><lpage>163</lpage><pub-id pub-id-type="doi">10.3897/phytokeys.250.136736</pub-id></mixed-citation></tp:treatment-meta><tp:nomenclature><label>﻿</label><tp:taxon-name>
              <object-id xmlns:xlink="http://www.w3.org/1999/xlink" content-type="arpha" xlink:type="simple">3DFAC912-F283-50F0-93F7-7058BCBDF982</object-id>
              <tp:taxon-name-part taxon-name-part-type="genus" reg="Tulipa">Tulipa</tp:taxon-name-part>
              <tp:taxon-name-part taxon-name-part-type="species" reg="kaufmanniana">kaufmanniana</tp:taxon-name-part>
            </tp:taxon-name><tp:taxon-authority>Regel, Gartenflora 26: 194 (1877).</tp:taxon-authority><xref ref-type="fig" rid="F26">Fig. 26</xref></tp:nomenclature><tp:treatment-sec sec-type="material" id="SECID0EQCCK"><title>Type.</title><p>Uzbekistan • ‘In Turkestaniae montibus fluvium Tschirtschik [Chirchiq] adjacentibus’, <italic>A. Regel</italic> (LE!).</p></tp:treatment-sec><tp:treatment-sec sec-type="distribution" id="SECID0EYCCK"><title>General distribution.</title><p>Kazakhstan, Kyrgyzstan, Tajikistan, and Uzbekistan (<xref ref-type="bibr" rid="B50">POWO 2024</xref>).</p></tp:treatment-sec><tp:treatment-sec sec-type="distribution" id="SECID0ECDCK"><title>Distribution in Kazakhstan and habitat.</title><p>Western Tian Shan, Karatau, and Kyrgyz Alatau. This species grows on shaded slopes, meadow areas, and scrub thickets and less often on rocky slopes from the lower to the upper mountain belts.</p></tp:treatment-sec><tp:treatment-sec sec-type="conservation status" id="SECID0EHDCK"><title>Conservation status.</title><p><italic><tp:taxon-name><tp:taxon-name-part taxon-name-part-type="genus" reg="Tulipa">Tulipa</tp:taxon-name-part><tp:taxon-name-part taxon-name-part-type="species" reg="kaufmanniana">kaufmanniana</tp:taxon-name-part></tp:taxon-name></italic> is a near threatened species at the global level (<xref ref-type="bibr" rid="B28">IUCN 2024</xref>). It is included in the Red Book of Kazakhstan (Category III).</p></tp:treatment-sec><tp:treatment-sec sec-type="phenology" id="SECID0E3DCK"><title>Phenology.</title><p>Flowering in March–May; fruiting in June–July.</p></tp:treatment-sec><tp:treatment-sec sec-type="notes" id="SECID0EBECK"><title>Notes.</title><p><italic><tp:taxon-name><tp:taxon-name-part taxon-name-part-type="genus" reg="Tulipa">Tulipa</tp:taxon-name-part><tp:taxon-name-part taxon-name-part-type="species" reg="kaufmanniana">kaufmanniana</tp:taxon-name-part></tp:taxon-name></italic> was described by E.L. Regel in 1877 from the Chirchik River basin. The species was named in honor of Kaufmann, Governor-General of the Turkestan region (<xref ref-type="bibr" rid="B32">Ivashchenko and Belyalov 2019</xref>). <italic><tp:taxon-name><tp:taxon-name-part taxon-name-part-type="genus" reg="Tulipa">Tulipa</tp:taxon-name-part><tp:taxon-name-part taxon-name-part-type="species" reg="berkariensis">berkariensis</tp:taxon-name-part></tp:taxon-name></italic> Rukšāns, described from the Berkari Gorge by <xref ref-type="bibr" rid="B55">Rukšāns (2019)</xref>, differs from <italic><tp:taxon-name><tp:taxon-name-part taxon-name-part-type="genus" reg="Tulipa">T.</tp:taxon-name-part><tp:taxon-name-part taxon-name-part-type="species" reg="kaufmanniana">kaufmanniana</tp:taxon-name-part></tp:taxon-name></italic> by the globular bulb shape and the presence of horizontal stolons. Currently, many researchers consider <italic><tp:taxon-name><tp:taxon-name-part taxon-name-part-type="genus" reg="Tulipa">T.</tp:taxon-name-part><tp:taxon-name-part taxon-name-part-type="species" reg="berkariensis">berkariensis</tp:taxon-name-part></tp:taxon-name></italic> a synonym of <italic><tp:taxon-name><tp:taxon-name-part taxon-name-part-type="genus" reg="Tulipa">T.</tp:taxon-name-part><tp:taxon-name-part taxon-name-part-type="species" reg="kaufmanniana">kaufmanniana</tp:taxon-name-part></tp:taxon-name></italic> (<xref ref-type="bibr" rid="B14">Christenhusz et al. 2013</xref>; <xref ref-type="bibr" rid="B24">Everett et al. 2013</xref>; <xref ref-type="bibr" rid="B58">Sennikov and Tojibaev 2021</xref>). However, <italic><tp:taxon-name><tp:taxon-name-part taxon-name-part-type="genus" reg="Tulipa">T.</tp:taxon-name-part><tp:taxon-name-part taxon-name-part-type="species" reg="berkariensis">berkariensis</tp:taxon-name-part></tp:taxon-name></italic> has a slightly smaller genome size than the authentic <italic><tp:taxon-name><tp:taxon-name-part taxon-name-part-type="genus" reg="Tulipa">T.</tp:taxon-name-part><tp:taxon-name-part taxon-name-part-type="species" reg="kaufmanniana">kaufmanniana</tp:taxon-name-part></tp:taxon-name></italic> from Uzbekistan (<xref ref-type="bibr" rid="B81">Zonneveld 2009</xref>). Further research is needed to study <italic><tp:taxon-name><tp:taxon-name-part taxon-name-part-type="genus" reg="Tulipa">T.</tp:taxon-name-part><tp:taxon-name-part taxon-name-part-type="species" reg="berkariensis">berkariensis</tp:taxon-name-part></tp:taxon-name></italic> and establish its taxonomic status.</p><fig id="F26" position="float" orientation="portrait"><object-id xmlns:xlink="http://www.w3.org/1999/xlink" content-type="doi" xlink:type="simple">10.3897/phytokeys.250.136736.figure26</object-id><object-id xmlns:xlink="http://www.w3.org/1999/xlink" content-type="zenodo_dep_id" xlink:type="simple">14554330</object-id><object-id xmlns:xlink="http://www.w3.org/1999/xlink" content-type="arpha" xlink:type="simple">B45655FD-FF7D-5113-8A2F-9BF16992E992</object-id><label>Figure 26.</label><caption><p><italic><tp:taxon-name><tp:taxon-name-part taxon-name-part-type="genus" reg="Tulipa">Tulipa</tp:taxon-name-part><tp:taxon-name-part taxon-name-part-type="species" reg="kaufmanniana">kaufmanniana</tp:taxon-name-part></tp:taxon-name></italic> in Kazakhstan <bold>A, B</bold> general habits <bold>C</bold> flower <bold>D</bold> tepals <bold>E</bold> gynoecium <bold>F</bold> stamens <bold>G</bold> bulb and bulb sheath. (Photos: <bold>A</bold> by S. Kubentayev and V. Epiktetov, <bold>B–G</bold> by S. Kubentayev).</p></caption><graphic xmlns:xlink="http://www.w3.org/1999/xlink" xlink:href="phytokeys-250-095_article-136736__-g026.jpg" position="float" orientation="portrait" xlink:type="simple" id="oo_1205981.jpg"><uri content-type="original_file" xlink:type="simple">https://binary.pensoft.net/fig/1205981</uri></graphic></fig></tp:treatment-sec><ref-list><ref id="B50"><mixed-citation xmlns:xlink="http://www.w3.org/1999/xlink" xlink:type="simple">POWO (<year>2024</year>) Plants of the World Online. Facilitated by the Royal Botanic Gardens, Kew. <ext-link xlink:href="http://www.plantsoftheworldonline.org/" ext-link-type="uri" xlink:type="simple">http://www.plantsoftheworldonline.org/</ext-link> [accessed 01 January 2024]</mixed-citation></ref><ref id="B28"><mixed-citation xmlns:xlink="http://www.w3.org/1999/xlink" xlink:type="simple">IUCN (<year>2024</year>) The IUCN Red List of Threatened Species. <ext-link xlink:href="https://www.iucnredlist.org" ext-link-type="uri" xlink:type="simple">https://www.iucnredlist.org</ext-link> [accessed 18 June 2024]</mixed-citation></ref><ref id="B32"><mixed-citation xmlns:xlink="http://www.w3.org/1999/xlink" xlink:type="simple"><person-group><name name-style="western"><surname>Ivashchenko</surname><given-names>AA</given-names></name><name name-style="western"><surname>Belyalov</surname><given-names>OV</given-names></name></person-group> (<year>2019</year>) Kazakhstan is the birthplace of <italic>Tulips</italic>. Almaty: Atamura, 368 pp. [In Russian]</mixed-citation></ref><ref id="B55"><mixed-citation xmlns:xlink="http://www.w3.org/1999/xlink" xlink:type="simple"><person-group><name name-style="western"><surname>Rukšāns</surname><given-names>J</given-names></name></person-group> (<year>2019</year>) <article-title>Some geophytes from Berkara Gorge in Karatau Mountain Ridge (Kazakhstan) and <italic><tp:taxon-name><tp:taxon-name-part taxon-name-part-type="genus">Tulipa</tp:taxon-name-part><tp:taxon-name-part taxon-name-part-type="species">berkariensis</tp:taxon-name-part></tp:taxon-name></italic> Rukšāns species nova – an “old” new species of <italic><tp:taxon-name><tp:taxon-name-part taxon-name-part-type="genus">Tulipa</tp:taxon-name-part></tp:taxon-name></italic> (<tp:taxon-name><tp:taxon-name-part taxon-name-part-type="family">Liliaceae</tp:taxon-name-part></tp:taxon-name>).</article-title><source>International Rock Gardener</source><volume>109</volume>: <fpage>26</fpage>–<lpage>39</lpage>.</mixed-citation></ref><ref id="B14"><mixed-citation xmlns:xlink="http://www.w3.org/1999/xlink" xlink:type="simple"><person-group><name name-style="western"><surname>Christenhusz</surname><given-names>MJ</given-names></name><name name-style="western"><surname>Govaerts</surname><given-names>R</given-names></name><name name-style="western"><surname>David</surname><given-names>JC</given-names></name><name name-style="western"><surname>Hall</surname><given-names>T</given-names></name><name name-style="western"><surname>Borland</surname><given-names>K</given-names></name><name name-style="western"><surname>Roberts</surname><given-names>PS</given-names></name><name name-style="western"><surname>Fay</surname><given-names>MF</given-names></name></person-group> (<year>2013</year>) <article-title>Tiptoe through the tulips-cultural history, molecular phylogenetics and classification of <italic><tp:taxon-name><tp:taxon-name-part taxon-name-part-type="genus">Tulipa</tp:taxon-name-part></tp:taxon-name></italic> (<tp:taxon-name><tp:taxon-name-part taxon-name-part-type="family">Liliaceae</tp:taxon-name-part></tp:taxon-name>).</article-title><source>Botanical Journal of the Linnean Society</source><volume>172</volume>(<issue>3</issue>): <fpage>280</fpage>–<lpage>328</lpage>. <ext-link xlink:href="10.1111/boj.12061" ext-link-type="doi" xlink:type="simple">https://doi.org/10.1111/boj.12061</ext-link></mixed-citation></ref><ref id="B24"><mixed-citation xmlns:xlink="http://www.w3.org/1999/xlink" xlink:type="simple"><person-group><name name-style="western"><surname>Everett</surname><given-names>D</given-names></name><name name-style="western"><surname>Fay</surname><given-names>MF</given-names></name><name name-style="western"><surname>Christenhusz</surname><given-names>MJ</given-names></name><name name-style="western"><surname>Wilford</surname><given-names>R</given-names></name></person-group> (<year>2013</year>) <source>The genus <italic><tp:taxon-name><tp:taxon-name-part taxon-name-part-type="genus">Tulipa</tp:taxon-name-part></tp:taxon-name></italic>. Tulips of the world.</source><publisher-name>Kew Garden Press</publisher-name>, <publisher-loc>London</publisher-loc>, <size units="page">379 pp</size>.</mixed-citation></ref><ref id="B58"><mixed-citation xmlns:xlink="http://www.w3.org/1999/xlink" xlink:type="simple"><person-group><name name-style="western"><surname>Sennikov</surname><given-names>AN</given-names></name><name name-style="western"><surname>Tojibaev</surname><given-names>KSh [Eds]</given-names></name></person-group> (<year>2021</year>) <source>Checklist of vascular plants of the Tian-Shan Mountain System.</source><publisher-name>Korea National Arboretum</publisher-name>, <publisher-loc>Pocheon</publisher-loc>, <size units="page">607 pp</size>. [In Russian]</mixed-citation></ref><ref id="B81"><mixed-citation xmlns:xlink="http://www.w3.org/1999/xlink" xlink:type="simple"><person-group><name name-style="western"><surname>Zonneveld</surname><given-names>BJ</given-names></name></person-group> (<year>2009</year>) <article-title>The systematic value of nuclear genome size for “all” species of <italic><tp:taxon-name><tp:taxon-name-part taxon-name-part-type="genus">Tulipa</tp:taxon-name-part></tp:taxon-name></italic> L. (<tp:taxon-name><tp:taxon-name-part taxon-name-part-type="family">Liliaceae</tp:taxon-name-part></tp:taxon-name>).</article-title><source>Plant Systematics and Evolution</source><volume>281</volume>(<issue>1–4</issue>): <fpage>217</fpage>–<lpage>245</lpage>. <ext-link xlink:href="10.1007/s00606-009-0203-7" ext-link-type="doi" xlink:type="simple">https://doi.org/10.1007/s00606-009-0203-7</ext-link></mixed-citation></ref></ref-list></tp:taxon-treatment>
