# Supplementary material for: ﻿Revisiting the genus Tulipa (Liliaceae) in Kazakhstan, the country with the richest tulip diversity worldwide
Source: PhytoKeys. 2024 Dec 23;250:95–163. doi: 10.3897/phytokeys.250.136736 (PMC11686166; doi:10.3897/phytokeys.250.136736)
Supplement: XML Treatment for Tulipa kujukense [file phytokeys.250.136736-treatment34.xml]

<!DOCTYPE tp:taxon-treatment
  PUBLIC "-//TaxonX//DTD Taxonomic Treatment Publishing DTD v0 20100105//EN" "tax-treatment-NSO.dtd">
<tp:taxon-treatment xmlns:tp="http://www.plazi.org/taxpub"><tp:treatment-meta><kwd-group><label>Taxon classification</label><kwd>
                <named-content content-type="kingdom">Plantae</named-content>
              </kwd><kwd>
                <named-content content-type="order">Liliales</named-content>
              </kwd><kwd>
                <named-content content-type="family">Liliaceae</named-content>
              </kwd></kwd-group><mixed-citation publication-type="journal"><person-group><name><surname>Kubentayev</surname><given-names>Serik A.</given-names></name><name><surname>Baasanmunkh</surname><given-names>Shukherdorj</given-names></name><name><surname>Alibekov</surname><given-names>Daniyar T.</given-names></name><name><surname>Tojibaev</surname><given-names>Komiljon Sh.</given-names></name><name><surname>Nyamgerel</surname><given-names>Nudkhuu</given-names></name><name><surname>Ivashchenko</surname><given-names>Anna A.</given-names></name><name><surname>Tsegmed</surname><given-names>Zagarjav</given-names></name><name><surname>Epiktetov</surname><given-names>Vladimir G.</given-names></name><name><surname>Sitpayeva</surname><given-names>Gulnara T.</given-names></name><name><surname>Izbastina</surname><given-names>Klara S.</given-names></name><name><surname>Idrissova</surname><given-names>Zhansaya T.</given-names></name><name><surname>Mukhtubayeva</surname><given-names>Saule K.</given-names></name><name><surname>Abubakirova</surname><given-names>Nurganym B.</given-names></name><name><surname>Gil</surname><given-names>Hee-Young</given-names></name><name><surname>Choi</surname><given-names>Hyeok Jae</given-names></name></person-group><article-title>﻿Revisiting the genus <italic><tp:taxon-name><tp:taxon-name-part taxon-name-part-type="genus" reg="Tulipa">Tulipa</tp:taxon-name-part></tp:taxon-name></italic> (<tp:taxon-name><tp:taxon-name-part taxon-name-part-type="family">Liliaceae</tp:taxon-name-part></tp:taxon-name>) in Kazakhstan, the country with the richest tulip diversity worldwide</article-title><source>PhytoKeys</source><day>23</day><month>12</month><year>2024</year><volume>250</volume><fpage>95</fpage><lpage>163</lpage><pub-id pub-id-type="doi">10.3897/phytokeys.250.136736</pub-id></mixed-citation></tp:treatment-meta><tp:nomenclature><label>﻿</label><tp:taxon-name>
              <object-id xmlns:xlink="http://www.w3.org/1999/xlink" content-type="arpha" xlink:type="simple">AA1983D9-DA71-5EFA-9D4C-4D6E1FB8E370</object-id>
              <tp:taxon-name-part taxon-name-part-type="genus" reg="Tulipa">Tulipa</tp:taxon-name-part>
              <tp:taxon-name-part taxon-name-part-type="species" reg="kujukense">kujukense</tp:taxon-name-part>
            </tp:taxon-name><tp:taxon-authority>J.J. de Groot &amp; Zonn.</tp:taxon-authority><xref ref-type="fig" rid="F30">Fig. 30</xref></tp:nomenclature><tp:treatment-sec sec-type="material" id="SECID0ESBDK"><title>Type.</title><p>Kazakhstan • Vegetative progeny of wild collected material grown in the collection of <italic>J.J. de Groot</italic>, collection number G05-8 (holotype L4513067).</p></tp:treatment-sec><tp:treatment-sec sec-type="distribution" id="SECID0E1BDK"><title>General distribution.</title><p>Endemic to Kazakhstan (<xref ref-type="bibr" rid="B16">de Groot and Zonneveld 2024</xref>).</p></tp:treatment-sec><tp:treatment-sec sec-type="distribution" id="SECID0EECDK"><title>Distribution in Kazakhstan and habitat.</title><p>Karatau. This species grows among shrubs.</p></tp:treatment-sec><tp:treatment-sec sec-type="conservation status" id="SECID0EJCDK"><title>Conservation status.</title><p>The IUCN conservation status of this species requires assessment.</p></tp:treatment-sec><tp:treatment-sec sec-type="phenology" id="SECID0EOCDK"><title>Phenology.</title><p>Flowering in March–April; fruiting in May–June.</p></tp:treatment-sec><tp:treatment-sec sec-type="notes" id="SECID0ETCDK"><title>Notes.</title><p><italic><tp:taxon-name><tp:taxon-name-part taxon-name-part-type="genus" reg="Tulipa">Tulipa</tp:taxon-name-part><tp:taxon-name-part taxon-name-part-type="species" reg="kujukense">kujukense</tp:taxon-name-part></tp:taxon-name></italic> was first described in 2024 from Karatau (Kuyuk Pass). <italic><tp:taxon-name><tp:taxon-name-part taxon-name-part-type="genus" reg="Tulipa">Tulipa</tp:taxon-name-part><tp:taxon-name-part taxon-name-part-type="species" reg="kujukense">kujukense</tp:taxon-name-part></tp:taxon-name></italic> is morphologically similar to <italic><tp:taxon-name><tp:taxon-name-part taxon-name-part-type="genus" reg="Tulipa">T.</tp:taxon-name-part><tp:taxon-name-part taxon-name-part-type="species" reg="orthopoda">orthopoda</tp:taxon-name-part></tp:taxon-name></italic> and <italic><tp:taxon-name><tp:taxon-name-part taxon-name-part-type="genus" reg="Tulipa">T.</tp:taxon-name-part><tp:taxon-name-part taxon-name-part-type="species" reg="bifloriformis">bifloriformis</tp:taxon-name-part></tp:taxon-name></italic> but differs in size and by bulb with gray-brown tunica, characteristic of the Turkestanica species group. In addition, <italic><tp:taxon-name><tp:taxon-name-part taxon-name-part-type="genus" reg="Tulipa">T.</tp:taxon-name-part><tp:taxon-name-part taxon-name-part-type="species" reg="kujukense">kujukense</tp:taxon-name-part></tp:taxon-name></italic> has a large genome size (60.7 pg) compared with other species of <tp:taxon-name><tp:taxon-name-part taxon-name-part-type="genus" reg="Tulipa">T.</tp:taxon-name-part><tp:taxon-name-part taxon-name-part-type="infraspecific-rank">sect.</tp:taxon-name-part><tp:taxon-name-part taxon-name-part-type="section" reg="Biflores">Biflores</tp:taxon-name-part></tp:taxon-name> (<xref ref-type="bibr" rid="B16">de Groot and Zonneveld 2024</xref>).</p><fig id="F30" position="float" orientation="portrait"><object-id xmlns:xlink="http://www.w3.org/1999/xlink" content-type="doi" xlink:type="simple">10.3897/phytokeys.250.136736.figure30</object-id><object-id xmlns:xlink="http://www.w3.org/1999/xlink" content-type="zenodo_dep_id" xlink:type="simple">14554342</object-id><object-id xmlns:xlink="http://www.w3.org/1999/xlink" content-type="arpha" xlink:type="simple">15C0C794-4D4B-5F27-8B92-FE82FE72DD01</object-id><label>Figure 30.</label><caption><p><italic><tp:taxon-name><tp:taxon-name-part taxon-name-part-type="genus" reg="Tulipa">Tulipa</tp:taxon-name-part><tp:taxon-name-part taxon-name-part-type="species" reg="kujukense">kujukense</tp:taxon-name-part></tp:taxon-name></italic> in Kazakhstan, general habits. (Photo by J.J. de Groot).</p></caption><graphic xmlns:xlink="http://www.w3.org/1999/xlink" xlink:href="phytokeys-250-095_article-136736__-g030.jpg" position="float" orientation="portrait" xlink:type="simple" id="oo_1205985.jpg"><uri content-type="original_file" xlink:type="simple">https://binary.pensoft.net/fig/1205985</uri></graphic></fig></tp:treatment-sec><ref-list><ref id="B16"><mixed-citation xmlns:xlink="http://www.w3.org/1999/xlink" xlink:type="simple"><person-group><name name-style="western"><surname>de Groot</surname><given-names>JJ</given-names></name><name name-style="western"><surname>Zonneveld</surname><given-names>BJM</given-names></name></person-group> (<year>2024</year>) <article-title>Three new species of <italic><tp:taxon-name><tp:taxon-name-part taxon-name-part-type="genus">Tulipa</tp:taxon-name-part></tp:taxon-name></italic> from Central Asia.</article-title><source>International Rock Gardener</source><volume>168</volume>: <fpage>3</fpage>–<lpage>18</lpage>.</mixed-citation></ref></ref-list></tp:taxon-treatment>
