# Supplementary material for: ﻿Revisiting the genus Tulipa (Liliaceae) in Kazakhstan, the country with the richest tulip diversity worldwide
Source: PhytoKeys. 2024 Dec 23;250:95–163. doi: 10.3897/phytokeys.250.136736 (PMC11686166; doi:10.3897/phytokeys.250.136736)
Supplement: XML Treatment for Tulipa salsola [file phytokeys.250.136736-treatment41.xml]

<!DOCTYPE tp:taxon-treatment
  PUBLIC "-//TaxonX//DTD Taxonomic Treatment Publishing DTD v0 20100105//EN" "tax-treatment-NSO.dtd">
<tp:taxon-treatment xmlns:tp="http://www.plazi.org/taxpub"><tp:treatment-meta><kwd-group><label>Taxon classification</label><kwd>
                <named-content content-type="kingdom">Plantae</named-content>
              </kwd><kwd>
                <named-content content-type="order">Liliales</named-content>
              </kwd><kwd>
                <named-content content-type="family">Liliaceae</named-content>
              </kwd></kwd-group><mixed-citation publication-type="journal"><person-group><name><surname>Kubentayev</surname><given-names>Serik A.</given-names></name><name><surname>Baasanmunkh</surname><given-names>Shukherdorj</given-names></name><name><surname>Alibekov</surname><given-names>Daniyar T.</given-names></name><name><surname>Tojibaev</surname><given-names>Komiljon Sh.</given-names></name><name><surname>Nyamgerel</surname><given-names>Nudkhuu</given-names></name><name><surname>Ivashchenko</surname><given-names>Anna A.</given-names></name><name><surname>Tsegmed</surname><given-names>Zagarjav</given-names></name><name><surname>Epiktetov</surname><given-names>Vladimir G.</given-names></name><name><surname>Sitpayeva</surname><given-names>Gulnara T.</given-names></name><name><surname>Izbastina</surname><given-names>Klara S.</given-names></name><name><surname>Idrissova</surname><given-names>Zhansaya T.</given-names></name><name><surname>Mukhtubayeva</surname><given-names>Saule K.</given-names></name><name><surname>Abubakirova</surname><given-names>Nurganym B.</given-names></name><name><surname>Gil</surname><given-names>Hee-Young</given-names></name><name><surname>Choi</surname><given-names>Hyeok Jae</given-names></name></person-group><article-title>﻿Revisiting the genus <italic><tp:taxon-name><tp:taxon-name-part taxon-name-part-type="genus" reg="Tulipa">Tulipa</tp:taxon-name-part></tp:taxon-name></italic> (<tp:taxon-name><tp:taxon-name-part taxon-name-part-type="family">Liliaceae</tp:taxon-name-part></tp:taxon-name>) in Kazakhstan, the country with the richest tulip diversity worldwide</article-title><source>PhytoKeys</source><day>23</day><month>12</month><year>2024</year><volume>250</volume><fpage>95</fpage><lpage>163</lpage><pub-id pub-id-type="doi">10.3897/phytokeys.250.136736</pub-id></mixed-citation></tp:treatment-meta><tp:nomenclature><label>﻿</label><tp:taxon-name>
              <object-id xmlns:xlink="http://www.w3.org/1999/xlink" content-type="arpha" xlink:type="simple">3E2D081E-1AA4-5F26-83A5-D3345FA2BD61</object-id>
              <tp:taxon-name-part taxon-name-part-type="genus" reg="Tulipa">Tulipa</tp:taxon-name-part>
              <tp:taxon-name-part taxon-name-part-type="species" reg="salsola">salsola</tp:taxon-name-part>
            </tp:taxon-name><tp:taxon-authority>Rukšāns &amp; Zubov, Int. Rock Gard. 148: 11 (2022).</tp:taxon-authority><xref ref-type="fig" rid="F37">Fig. 37</xref></tp:nomenclature><tp:treatment-sec sec-type="material" id="SECID0EMSEK"><title>Type.</title><p>Kazakhstan • Zhetysu region, the extreme southern part of Dzungarian Alatau (<named-content xmlns:xlink="http://www.w3.org/1999/xlink" content-type="dwc:verbatimCoordinates" xlink:type="simple"><named-content content-type="geo-json" specific-use="{&#34;type&#34;:&#34;Point&#34;,&#34;coordinates&#34;:[79.516667,44.166667]}" id="NCID0EVSEK" xlink:type="simple">44°10'N, 79°31'E</named-content></named-content>); sandy, saline soils within semi-desert habitat, c. 880 m.a.s.l.; leg. 05 May 2012, <italic>Rukšāns</italic>; cult. (12KZ-059 specimen grown in J. Rukšāns garden, Latvia), fl. 11 Apr. 2021, <italic>Rukšāns</italic> (holotype GB).</p></tp:treatment-sec><tp:treatment-sec sec-type="distribution" id="SECID0E5SEK"><title>General distribution.</title><p>Endemic to Kazakhstan (<xref ref-type="bibr" rid="B36">Kubentayev et al. 2024</xref>).</p></tp:treatment-sec><tp:treatment-sec sec-type="distribution" id="SECID0EITEK"><title>Distribution in Kazakhstan and habitat.</title><p>Dzungarian Alatau, and Trans-Ili Kungey Alatau. This species grows on fixed and hilly-ridged sands over brown and gray-brown soils, in depressions of takyrs and solonchaks with Saxaul.</p></tp:treatment-sec><tp:treatment-sec sec-type="conservation status" id="SECID0ENTEK"><title>Conservation status.</title><p>The IUCN conservation status of this species requires assessment.</p></tp:treatment-sec><tp:treatment-sec sec-type="phenology" id="SECID0ESTEK"><title>Phenology.</title><p>Flowering in March–April; fruiting in May–June.</p></tp:treatment-sec><tp:treatment-sec sec-type="notes" id="SECID0EXTEK"><title>Notes.</title><p><italic><tp:taxon-name><tp:taxon-name-part taxon-name-part-type="genus" reg="Tulipa">Tulipa</tp:taxon-name-part><tp:taxon-name-part taxon-name-part-type="species" reg="salsola">salsola</tp:taxon-name-part></tp:taxon-name></italic> was described relatively recently in 2022 from the southern part of Dungarian Alatau, Zhetysuyskaya Oblast, Kazakhstan. It is morphologically similar to <italic><tp:taxon-name><tp:taxon-name-part taxon-name-part-type="genus" reg="Tulipa">T.</tp:taxon-name-part><tp:taxon-name-part taxon-name-part-type="species" reg="kolbintsevii">kolbintsevii</tp:taxon-name-part></tp:taxon-name></italic> but differs by the presence of 2(–3) flowers, an adaxially strongly woolly bulb tunic, absent elongated bulb tunic, and stamens shorter or equal to the ovary (vs. one flower, naked on the neck with some hairs on the bulb tunic adaxially, elongated bulb tunic, and stamens longer than the ovary in <italic><tp:taxon-name><tp:taxon-name-part taxon-name-part-type="genus" reg="Tulipa">T.</tp:taxon-name-part><tp:taxon-name-part taxon-name-part-type="species" reg="kolbintsevii">kolbintsevii</tp:taxon-name-part></tp:taxon-name></italic>) (<xref ref-type="bibr" rid="B56">Rukšāns and Zubov 2022</xref>).</p><fig id="F37" position="float" orientation="portrait"><object-id xmlns:xlink="http://www.w3.org/1999/xlink" content-type="doi" xlink:type="simple">10.3897/phytokeys.250.136736.figure37</object-id><object-id xmlns:xlink="http://www.w3.org/1999/xlink" content-type="zenodo_dep_id" xlink:type="simple">14554356</object-id><object-id xmlns:xlink="http://www.w3.org/1999/xlink" content-type="arpha" xlink:type="simple">FCBA7ED1-26BF-5358-94A5-B45DCAFA06AE</object-id><label>Figure 37.</label><caption><p><italic><tp:taxon-name><tp:taxon-name-part taxon-name-part-type="genus" reg="Tulipa">Tulipa</tp:taxon-name-part><tp:taxon-name-part taxon-name-part-type="species" reg="salsola">salsola</tp:taxon-name-part></tp:taxon-name></italic> in Kazakhstan. <bold>A</bold> general habits <bold>B</bold> flower <bold>C</bold> tepals <bold>D</bold> gynoecium and stamens <bold>E</bold> stamens <bold>F</bold> bulb and bulb sheath. (Photos: A–F by J. Rukšāns).</p></caption><graphic xmlns:xlink="http://www.w3.org/1999/xlink" xlink:href="phytokeys-250-095_article-136736__-g037.jpg" position="float" orientation="portrait" xlink:type="simple" id="oo_1205992.jpg"><uri content-type="original_file" xlink:type="simple">https://binary.pensoft.net/fig/1205992</uri></graphic></fig></tp:treatment-sec><ref-list><ref id="B36"><mixed-citation xmlns:xlink="http://www.w3.org/1999/xlink" xlink:type="simple"><person-group><name name-style="western"><surname>Kubentayev</surname><given-names>SA</given-names></name><name name-style="western"><surname>Alibekov</surname><given-names>DT</given-names></name><name name-style="western"><surname>Perezhogin</surname><given-names>YV</given-names></name><name name-style="western"><surname>Lazkov</surname><given-names>GA</given-names></name><name name-style="western"><surname>Kupriyanov</surname><given-names>AN</given-names></name><name name-style="western"><surname>Ebel</surname><given-names>AL</given-names></name><name name-style="western"><surname>Izbastina</surname><given-names>KS</given-names></name><name name-style="western"><surname>Borodulina</surname><given-names>OV</given-names></name><name name-style="western"><surname>Kubentayeva</surname><given-names>BB</given-names></name></person-group> (<year>2024</year>) <article-title>Revised checklist of endemic vascular plants of Kazakhstan.</article-title><source>PhytoKeys</source><volume>238</volume>: <fpage>241</fpage>–<lpage>279</lpage>. <ext-link xlink:href="10.3897/phytokeys.238.114475" ext-link-type="doi" xlink:type="simple">https://doi.org/10.3897/phytokeys.238.114475</ext-link></mixed-citation></ref><ref id="B56"><mixed-citation xmlns:xlink="http://www.w3.org/1999/xlink" xlink:type="simple"><person-group><name name-style="western"><surname>Rukšāns</surname><given-names>J</given-names></name><name name-style="western"><surname>Zubov</surname><given-names>D</given-names></name></person-group> (<year>2022</year>) <article-title>Two new <tp:taxon-name><tp:taxon-name-part taxon-name-part-type="genus">Tulipa</tp:taxon-name-part></tp:taxon-name> species from sect. <tp:taxon-name><tp:taxon-name-part taxon-name-part-type="genus"/><tp:taxon-name-part taxon-name-part-type="section">Biflores</tp:taxon-name-part></tp:taxon-name> (subgen. <tp:taxon-name><tp:taxon-name-part taxon-name-part-type="genus"/><tp:taxon-name-part taxon-name-part-type="subgenus">Eriostemones</tp:taxon-name-part></tp:taxon-name>, <tp:taxon-name><tp:taxon-name-part taxon-name-part-type="family">Liliaceae</tp:taxon-name-part></tp:taxon-name>) described from Iran, Zagros Mountains and Kazakhstan, Zhetysu.</article-title><source>International Rock Gardener</source><volume>148</volume>: <fpage>2</fpage>–<lpage>51</lpage>.</mixed-citation></ref></ref-list></tp:taxon-treatment>
