# Supplementary material for: ﻿Revisiting the genus Tulipa (Liliaceae) in Kazakhstan, the country with the richest tulip diversity worldwide
Source: PhytoKeys. 2024 Dec 23;250:95–163. doi: 10.3897/phytokeys.250.136736 (PMC11686166; doi:10.3897/phytokeys.250.136736)
Supplement: XML Treatment for Tulipa suaveolens [file phytokeys.250.136736-treatment43.xml]

<!DOCTYPE tp:taxon-treatment
  PUBLIC "-//TaxonX//DTD Taxonomic Treatment Publishing DTD v0 20100105//EN" "tax-treatment-NSO.dtd">
<tp:taxon-treatment xmlns:tp="http://www.plazi.org/taxpub"><tp:treatment-meta><kwd-group><label>Taxon classification</label><kwd>
                <named-content content-type="kingdom">Plantae</named-content>
              </kwd><kwd>
                <named-content content-type="order">Liliales</named-content>
              </kwd><kwd>
                <named-content content-type="family">Liliaceae</named-content>
              </kwd></kwd-group><mixed-citation publication-type="journal"><person-group><name><surname>Kubentayev</surname><given-names>Serik A.</given-names></name><name><surname>Baasanmunkh</surname><given-names>Shukherdorj</given-names></name><name><surname>Alibekov</surname><given-names>Daniyar T.</given-names></name><name><surname>Tojibaev</surname><given-names>Komiljon Sh.</given-names></name><name><surname>Nyamgerel</surname><given-names>Nudkhuu</given-names></name><name><surname>Ivashchenko</surname><given-names>Anna A.</given-names></name><name><surname>Tsegmed</surname><given-names>Zagarjav</given-names></name><name><surname>Epiktetov</surname><given-names>Vladimir G.</given-names></name><name><surname>Sitpayeva</surname><given-names>Gulnara T.</given-names></name><name><surname>Izbastina</surname><given-names>Klara S.</given-names></name><name><surname>Idrissova</surname><given-names>Zhansaya T.</given-names></name><name><surname>Mukhtubayeva</surname><given-names>Saule K.</given-names></name><name><surname>Abubakirova</surname><given-names>Nurganym B.</given-names></name><name><surname>Gil</surname><given-names>Hee-Young</given-names></name><name><surname>Choi</surname><given-names>Hyeok Jae</given-names></name></person-group><article-title>﻿Revisiting the genus <italic><tp:taxon-name><tp:taxon-name-part taxon-name-part-type="genus" reg="Tulipa">Tulipa</tp:taxon-name-part></tp:taxon-name></italic> (<tp:taxon-name><tp:taxon-name-part taxon-name-part-type="family">Liliaceae</tp:taxon-name-part></tp:taxon-name>) in Kazakhstan, the country with the richest tulip diversity worldwide</article-title><source>PhytoKeys</source><day>23</day><month>12</month><year>2024</year><volume>250</volume><fpage>95</fpage><lpage>163</lpage><pub-id pub-id-type="doi">10.3897/phytokeys.250.136736</pub-id></mixed-citation></tp:treatment-meta><tp:nomenclature><label>﻿</label><tp:taxon-name>
              <object-id xmlns:xlink="http://www.w3.org/1999/xlink" content-type="arpha" xlink:type="simple">E6633ABD-0ABA-5B3A-AB29-A1A0BE9C6685</object-id>
              <tp:taxon-name-part taxon-name-part-type="genus" reg="Tulipa">Tulipa</tp:taxon-name-part>
              <tp:taxon-name-part taxon-name-part-type="species" reg="suaveolens">suaveolens</tp:taxon-name-part>
            </tp:taxon-name><tp:taxon-authority>Roth, Ann. Bot. (Usteri) 10: 44 (1794).</tp:taxon-authority><xref ref-type="fig" rid="F39">Fig. 39</xref></tp:nomenclature><tp:treatment-sec sec-type="material" id="SECID0EQ5EK"><title>Type.</title><p>Kazakhstan • ‘Deserta Caspica’, <italic>Pallas</italic> (neotype BM!) [neotype designated by <xref ref-type="bibr" rid="B14">Christenhusz et al. 2013</xref>: 320].</p></tp:treatment-sec><tp:treatment-sec sec-type="distribution" id="SECID0E35EK"><title>General distribution.</title><p>Kazakhstan, Krym, North Caucasus, and Transcaucasus (<xref ref-type="bibr" rid="B50">POWO 2024</xref>).</p></tp:treatment-sec><tp:treatment-sec sec-type="distribution" id="SECID0EG6EK"><title>Distribution in Kazakhstan and habitat.</title><p>Aktobe, Turgay, Bukeev, Emba, Mugojary, Caspian region, Syrt, Tobol-Ishim, Western Upland, Aral region, and Ulytau. This species grows on steppe and semi-desert areas.</p></tp:treatment-sec><tp:treatment-sec sec-type="conservation status" id="SECID0EL6EK"><title>Conservation status.</title><p>The IUCN conservation status of this species has not yet been assessed. It is included in the Red Book of Kazakhstan (Category III).</p></tp:treatment-sec><tp:treatment-sec sec-type="phenology" id="SECID0EQ6EK"><title>Phenology.</title><p>Flowering in March–April; fruiting in May–June.</p></tp:treatment-sec><tp:treatment-sec sec-type="notes" id="SECID0EV6EK"><title>Notes.</title><p>This species is usually reported under <italic><tp:taxon-name><tp:taxon-name-part taxon-name-part-type="genus" reg="Tulipa">T.</tp:taxon-name-part><tp:taxon-name-part taxon-name-part-type="species" reg="schrenkii">schrenkii</tp:taxon-name-part></tp:taxon-name></italic> Regel, which was first described from the Yesil River valley in 1873. However, the older name <italic><tp:taxon-name><tp:taxon-name-part taxon-name-part-type="genus" reg="Tulipa">T.</tp:taxon-name-part><tp:taxon-name-part taxon-name-part-type="species" reg="suaveolens">suaveolens</tp:taxon-name-part></tp:taxon-name></italic> takes precedence (<xref ref-type="bibr" rid="B14">Christenhusz et al. 2013</xref>). <xref ref-type="bibr" rid="B14">Christenhusz et al. (2013)</xref> provided lectotyping of <italic><tp:taxon-name><tp:taxon-name-part taxon-name-part-type="genus" reg="Tulipa">T.</tp:taxon-name-part><tp:taxon-name-part taxon-name-part-type="species" reg="suaveolens">suaveolens</tp:taxon-name-part></tp:taxon-name></italic> from a specimen collected in the wild, securing the name for wild plants. In Kazakhstan, this species is found in the Caspian region to the Eastern Shallow Basin and from the northern borders of the country to the northern part of Mangystau (<xref ref-type="bibr" rid="B32">Ivashchenko and Belyalov 2019</xref>).</p><fig id="F39" position="float" orientation="portrait"><object-id xmlns:xlink="http://www.w3.org/1999/xlink" content-type="doi" xlink:type="simple">10.3897/phytokeys.250.136736.figure39</object-id><object-id xmlns:xlink="http://www.w3.org/1999/xlink" content-type="zenodo_dep_id" xlink:type="simple">14554360</object-id><object-id xmlns:xlink="http://www.w3.org/1999/xlink" content-type="arpha" xlink:type="simple">A55BA8BD-2038-5AF1-8308-3492E0DA0631</object-id><label>Figure 39.</label><caption><p><italic><tp:taxon-name><tp:taxon-name-part taxon-name-part-type="genus" reg="Tulipa">Tulipa</tp:taxon-name-part><tp:taxon-name-part taxon-name-part-type="species" reg="suaveolens">suaveolens</tp:taxon-name-part></tp:taxon-name></italic> in Kazakhstan <bold>A, B</bold> general habits <bold>C</bold> flowers showing color variation of the species <bold>D</bold> tepals of two different color morphs <bold>E</bold> gynoecium <bold>F</bold> stamens <bold>G</bold> bulb and bulb sheath. (Photos: <bold>A–G</bold> by S. Kubentayev).</p></caption><graphic xmlns:xlink="http://www.w3.org/1999/xlink" xlink:href="phytokeys-250-095_article-136736__-g039.jpg" position="float" orientation="portrait" xlink:type="simple" id="oo_1205994.jpg"><uri content-type="original_file" xlink:type="simple">https://binary.pensoft.net/fig/1205994</uri></graphic></fig></tp:treatment-sec><ref-list><ref id="B14"><mixed-citation xmlns:xlink="http://www.w3.org/1999/xlink" xlink:type="simple"><person-group><name name-style="western"><surname>Christenhusz</surname><given-names>MJ</given-names></name><name name-style="western"><surname>Govaerts</surname><given-names>R</given-names></name><name name-style="western"><surname>David</surname><given-names>JC</given-names></name><name name-style="western"><surname>Hall</surname><given-names>T</given-names></name><name name-style="western"><surname>Borland</surname><given-names>K</given-names></name><name name-style="western"><surname>Roberts</surname><given-names>PS</given-names></name><name name-style="western"><surname>Fay</surname><given-names>MF</given-names></name></person-group> (<year>2013</year>) <article-title>Tiptoe through the tulips-cultural history, molecular phylogenetics and classification of <italic><tp:taxon-name><tp:taxon-name-part taxon-name-part-type="genus">Tulipa</tp:taxon-name-part></tp:taxon-name></italic> (<tp:taxon-name><tp:taxon-name-part taxon-name-part-type="family">Liliaceae</tp:taxon-name-part></tp:taxon-name>).</article-title><source>Botanical Journal of the Linnean Society</source><volume>172</volume>(<issue>3</issue>): <fpage>280</fpage>–<lpage>328</lpage>. <ext-link xlink:href="10.1111/boj.12061" ext-link-type="doi" xlink:type="simple">https://doi.org/10.1111/boj.12061</ext-link></mixed-citation></ref><ref id="B50"><mixed-citation xmlns:xlink="http://www.w3.org/1999/xlink" xlink:type="simple">POWO (<year>2024</year>) Plants of the World Online. Facilitated by the Royal Botanic Gardens, Kew. <ext-link xlink:href="http://www.plantsoftheworldonline.org/" ext-link-type="uri" xlink:type="simple">http://www.plantsoftheworldonline.org/</ext-link> [accessed 01 January 2024]</mixed-citation></ref><ref id="B32"><mixed-citation xmlns:xlink="http://www.w3.org/1999/xlink" xlink:type="simple"><person-group><name name-style="western"><surname>Ivashchenko</surname><given-names>AA</given-names></name><name name-style="western"><surname>Belyalov</surname><given-names>OV</given-names></name></person-group> (<year>2019</year>) Kazakhstan is the birthplace of <italic>Tulips</italic>. Almaty: Atamura, 368 pp. [In Russian]</mixed-citation></ref></ref-list></tp:taxon-treatment>
