# Supplementary material for: ﻿Revisiting the genus Tulipa (Liliaceae) in Kazakhstan, the country with the richest tulip diversity worldwide
Source: PhytoKeys. 2024 Dec 23;250:95–163. doi: 10.3897/phytokeys.250.136736 (PMC11686166; doi:10.3897/phytokeys.250.136736)
Supplement: XML Treatment for Tulipa tarda [file phytokeys.250.136736-treatment44.xml]

<!DOCTYPE tp:taxon-treatment
  PUBLIC "-//TaxonX//DTD Taxonomic Treatment Publishing DTD v0 20100105//EN" "tax-treatment-NSO.dtd">
<tp:taxon-treatment xmlns:tp="http://www.plazi.org/taxpub"><tp:treatment-meta><kwd-group><label>Taxon classification</label><kwd>
                <named-content content-type="kingdom">Plantae</named-content>
              </kwd><kwd>
                <named-content content-type="order">Liliales</named-content>
              </kwd><kwd>
                <named-content content-type="family">Liliaceae</named-content>
              </kwd></kwd-group><mixed-citation publication-type="journal"><person-group><name><surname>Kubentayev</surname><given-names>Serik A.</given-names></name><name><surname>Baasanmunkh</surname><given-names>Shukherdorj</given-names></name><name><surname>Alibekov</surname><given-names>Daniyar T.</given-names></name><name><surname>Tojibaev</surname><given-names>Komiljon Sh.</given-names></name><name><surname>Nyamgerel</surname><given-names>Nudkhuu</given-names></name><name><surname>Ivashchenko</surname><given-names>Anna A.</given-names></name><name><surname>Tsegmed</surname><given-names>Zagarjav</given-names></name><name><surname>Epiktetov</surname><given-names>Vladimir G.</given-names></name><name><surname>Sitpayeva</surname><given-names>Gulnara T.</given-names></name><name><surname>Izbastina</surname><given-names>Klara S.</given-names></name><name><surname>Idrissova</surname><given-names>Zhansaya T.</given-names></name><name><surname>Mukhtubayeva</surname><given-names>Saule K.</given-names></name><name><surname>Abubakirova</surname><given-names>Nurganym B.</given-names></name><name><surname>Gil</surname><given-names>Hee-Young</given-names></name><name><surname>Choi</surname><given-names>Hyeok Jae</given-names></name></person-group><article-title>﻿Revisiting the genus <italic><tp:taxon-name><tp:taxon-name-part taxon-name-part-type="genus" reg="Tulipa">Tulipa</tp:taxon-name-part></tp:taxon-name></italic> (<tp:taxon-name><tp:taxon-name-part taxon-name-part-type="family">Liliaceae</tp:taxon-name-part></tp:taxon-name>) in Kazakhstan, the country with the richest tulip diversity worldwide</article-title><source>PhytoKeys</source><day>23</day><month>12</month><year>2024</year><volume>250</volume><fpage>95</fpage><lpage>163</lpage><pub-id pub-id-type="doi">10.3897/phytokeys.250.136736</pub-id></mixed-citation></tp:treatment-meta><tp:nomenclature><label>﻿</label><tp:taxon-name>
              <object-id xmlns:xlink="http://www.w3.org/1999/xlink" content-type="arpha" xlink:type="simple">014394BA-6F6A-5175-8379-2154521426AF</object-id>
              <tp:taxon-name-part taxon-name-part-type="genus" reg="Tulipa">Tulipa</tp:taxon-name-part>
              <tp:taxon-name-part taxon-name-part-type="species" reg="tarda">tarda</tp:taxon-name-part>
            </tp:taxon-name><tp:taxon-authority>Stapf, Bot. Mag. 156: t. 9321 (1933).</tp:taxon-authority><xref ref-type="fig" rid="F40">Fig. 40</xref></tp:nomenclature><tp:treatment-sec sec-type="material" id="SECID0EXDFK"><title>Type.</title><p>Cultivated • Bulbs sent to Firma Van Tubergen, originally from Iran (Urmia) in 1928. A preserved flower from the Van Tubergen garden and associated original illustration are labeled as presented by the Editor of the Botanical Magazine to the Kew Herbarium (K).</p></tp:treatment-sec><tp:treatment-sec sec-type="distribution" id="SECID0E3DFK"><title>General distribution.</title><p>Kazakhstan, and Kyrgyzstan.</p></tp:treatment-sec><tp:treatment-sec sec-type="distribution" id="SECID0EBEFK"><title>Distribution in Kazakhstan and habitat.</title><p>Trans-Ili Kungey Alatau. This species grows on stony-gravelly and rocky slopes, steppe areas and thickets of shrubs in the lower mountain belt.</p></tp:treatment-sec><tp:treatment-sec sec-type="conservation status" id="SECID0EGEFK"><title>Conservation status.</title><p>The IUCN conservation status of this species has not yet been assessed. It is included in the Red Book of Kazakhstan (Category II).</p></tp:treatment-sec><tp:treatment-sec sec-type="phenology" id="SECID0ELEFK"><title>Phenology.</title><p>Flowering in April–May; fruiting June.</p></tp:treatment-sec><tp:treatment-sec sec-type="notes" id="SECID0EQEFK"><title>Notes.</title><p><xref ref-type="bibr" rid="B14">Christenhusz et al. (2013)</xref> formally synonymized <italic><tp:taxon-name><tp:taxon-name-part taxon-name-part-type="genus" reg="Tulipa">T.</tp:taxon-name-part><tp:taxon-name-part taxon-name-part-type="species" reg="tarda">tarda</tp:taxon-name-part></tp:taxon-name></italic> into a taxon with the older name <italic><tp:taxon-name><tp:taxon-name-part taxon-name-part-type="genus" reg="Tulipa">T.</tp:taxon-name-part><tp:taxon-name-part taxon-name-part-type="species" reg="urumiensis">urumiensis</tp:taxon-name-part></tp:taxon-name></italic> Stapf when revising the genus. However, the name <italic><tp:taxon-name><tp:taxon-name-part taxon-name-part-type="genus" reg="Tulipa">T.</tp:taxon-name-part><tp:taxon-name-part taxon-name-part-type="species" reg="tarda">tarda</tp:taxon-name-part></tp:taxon-name></italic> has become entrenched in literature, horticultural trade, and conservation assessments, leading to nomenclatural destabilization and confusion. For these reasons, it has been suggested that the name <italic><tp:taxon-name><tp:taxon-name-part taxon-name-part-type="genus" reg="Tulipa">T.</tp:taxon-name-part><tp:taxon-name-part taxon-name-part-type="species" reg="urumiensis">urumiensis</tp:taxon-name-part></tp:taxon-name></italic> should be rejected so that <italic><tp:taxon-name><tp:taxon-name-part taxon-name-part-type="genus" reg="Tulipa">T.</tp:taxon-name-part><tp:taxon-name-part taxon-name-part-type="species" reg="tarda">tarda</tp:taxon-name-part></tp:taxon-name></italic> becomes the correct name for this species (<xref ref-type="bibr" rid="B13">Christenhusz and Wilson 2022</xref>). <italic><tp:taxon-name><tp:taxon-name-part taxon-name-part-type="genus" reg="Tulipa">Tulipa</tp:taxon-name-part><tp:taxon-name-part taxon-name-part-type="species" reg="tarda">tarda</tp:taxon-name-part></tp:taxon-name></italic> is endemic in northern Tien-Shan and grows in the western part of the Zailiyskiy Alatau ridge and adjacent regions of northern Kyrgyzstan, i.e., the valley of the Chu and Chon-Kemin rivers with the adjacent northern slopes of the Kyrgyz ridge and Kungey Alatau (<xref ref-type="bibr" rid="B66">Tolenova et al. 2021</xref>).</p><fig id="F40" position="float" orientation="portrait"><object-id xmlns:xlink="http://www.w3.org/1999/xlink" content-type="doi" xlink:type="simple">10.3897/phytokeys.250.136736.figure40</object-id><object-id xmlns:xlink="http://www.w3.org/1999/xlink" content-type="zenodo_dep_id" xlink:type="simple">14554364</object-id><object-id xmlns:xlink="http://www.w3.org/1999/xlink" content-type="arpha" xlink:type="simple">D7876E1A-29D0-5EC8-82D9-BAE5AFF19DC7</object-id><label>Figure 40.</label><caption><p><italic><tp:taxon-name><tp:taxon-name-part taxon-name-part-type="genus" reg="Tulipa">Tulipa</tp:taxon-name-part><tp:taxon-name-part taxon-name-part-type="species" reg="tarda">tarda</tp:taxon-name-part></tp:taxon-name></italic> in Kazakhstan <bold>A</bold> general habits <bold>B</bold> flowers (Photos: <bold>A, B</bold> by A. Tolenova).</p></caption><graphic xmlns:xlink="http://www.w3.org/1999/xlink" xlink:href="phytokeys-250-095_article-136736__-g040.jpg" position="float" orientation="portrait" xlink:type="simple" id="oo_1205995.jpg"><uri content-type="original_file" xlink:type="simple">https://binary.pensoft.net/fig/1205995</uri></graphic></fig></tp:treatment-sec><ref-list><ref id="B14"><mixed-citation xmlns:xlink="http://www.w3.org/1999/xlink" xlink:type="simple"><person-group><name name-style="western"><surname>Christenhusz</surname><given-names>MJ</given-names></name><name name-style="western"><surname>Govaerts</surname><given-names>R</given-names></name><name name-style="western"><surname>David</surname><given-names>JC</given-names></name><name name-style="western"><surname>Hall</surname><given-names>T</given-names></name><name name-style="western"><surname>Borland</surname><given-names>K</given-names></name><name name-style="western"><surname>Roberts</surname><given-names>PS</given-names></name><name name-style="western"><surname>Fay</surname><given-names>MF</given-names></name></person-group> (<year>2013</year>) <article-title>Tiptoe through the tulips-cultural history, molecular phylogenetics and classification of <italic><tp:taxon-name><tp:taxon-name-part taxon-name-part-type="genus">Tulipa</tp:taxon-name-part></tp:taxon-name></italic> (<tp:taxon-name><tp:taxon-name-part taxon-name-part-type="family">Liliaceae</tp:taxon-name-part></tp:taxon-name>).</article-title><source>Botanical Journal of the Linnean Society</source><volume>172</volume>(<issue>3</issue>): <fpage>280</fpage>–<lpage>328</lpage>. <ext-link xlink:href="10.1111/boj.12061" ext-link-type="doi" xlink:type="simple">https://doi.org/10.1111/boj.12061</ext-link></mixed-citation></ref><ref id="B13"><mixed-citation xmlns:xlink="http://www.w3.org/1999/xlink" xlink:type="simple"><person-group><name name-style="western"><surname>Christenhusz</surname><given-names>MJ</given-names></name><name name-style="western"><surname>Wilson</surname><given-names>B</given-names></name></person-group> (<year>2022</year>) <article-title>Proposal to reject the name <italic><tp:taxon-name><tp:taxon-name-part taxon-name-part-type="genus">Tulipa</tp:taxon-name-part><tp:taxon-name-part taxon-name-part-type="species">urumiensis</tp:taxon-name-part></tp:taxon-name></italic> (<tp:taxon-name><tp:taxon-name-part taxon-name-part-type="family">Liliaceae</tp:taxon-name-part></tp:taxon-name>).</article-title><source>Taxon</source><volume>71</volume>(<issue>4</issue>): <fpage>906</fpage>–<lpage>907</lpage>. <ext-link xlink:href="10.1002/tax.12786" ext-link-type="doi" xlink:type="simple">https://doi.org/10.1002/tax.12786</ext-link></mixed-citation></ref><ref id="B66"><mixed-citation xmlns:xlink="http://www.w3.org/1999/xlink" xlink:type="simple"><person-group><name name-style="western"><surname>Tolenova</surname><given-names>AD</given-names></name><name name-style="western"><surname>Ivashchenko</surname><given-names>AA</given-names></name><name name-style="western"><surname>Moysiyenko</surname><given-names>II</given-names></name></person-group> (<year>2021</year>) <article-title>Plant communities with the participation of <italic><tp:taxon-name><tp:taxon-name-part taxon-name-part-type="genus">Tulipa</tp:taxon-name-part><tp:taxon-name-part taxon-name-part-type="species">tarda</tp:taxon-name-part></tp:taxon-name></italic> Stapf. in Kazakhstan: Floristic composition and analysis.</article-title><source>Eurasian Journal of Ecology</source><volume>66</volume>: <fpage>61</fpage>–<lpage>74</lpage>. <ext-link xlink:href="10.26577/EJE.2021.v66.i1.06" ext-link-type="doi" xlink:type="simple">https://doi.org/10.26577/EJE.2021.v66.i1.06</ext-link></mixed-citation></ref></ref-list></tp:taxon-treatment>
