# Supplementary material for: ﻿Revisiting the genus Tulipa (Liliaceae) in Kazakhstan, the country with the richest tulip diversity worldwide
Source: PhytoKeys. 2024 Dec 23;250:95–163. doi: 10.3897/phytokeys.250.136736 (PMC11686166; doi:10.3897/phytokeys.250.136736)
Supplement: XML Treatment for Tulipa tetraphylla [file phytokeys.250.136736-treatment45.xml]

<!DOCTYPE tp:taxon-treatment
  PUBLIC "-//TaxonX//DTD Taxonomic Treatment Publishing DTD v0 20100105//EN" "tax-treatment-NSO.dtd">
<tp:taxon-treatment xmlns:tp="http://www.plazi.org/taxpub"><tp:treatment-meta><kwd-group><label>Taxon classification</label><kwd>
                <named-content content-type="kingdom">Plantae</named-content>
              </kwd><kwd>
                <named-content content-type="order">Liliales</named-content>
              </kwd><kwd>
                <named-content content-type="family">Liliaceae</named-content>
              </kwd></kwd-group><mixed-citation publication-type="journal"><person-group><name><surname>Kubentayev</surname><given-names>Serik A.</given-names></name><name><surname>Baasanmunkh</surname><given-names>Shukherdorj</given-names></name><name><surname>Alibekov</surname><given-names>Daniyar T.</given-names></name><name><surname>Tojibaev</surname><given-names>Komiljon Sh.</given-names></name><name><surname>Nyamgerel</surname><given-names>Nudkhuu</given-names></name><name><surname>Ivashchenko</surname><given-names>Anna A.</given-names></name><name><surname>Tsegmed</surname><given-names>Zagarjav</given-names></name><name><surname>Epiktetov</surname><given-names>Vladimir G.</given-names></name><name><surname>Sitpayeva</surname><given-names>Gulnara T.</given-names></name><name><surname>Izbastina</surname><given-names>Klara S.</given-names></name><name><surname>Idrissova</surname><given-names>Zhansaya T.</given-names></name><name><surname>Mukhtubayeva</surname><given-names>Saule K.</given-names></name><name><surname>Abubakirova</surname><given-names>Nurganym B.</given-names></name><name><surname>Gil</surname><given-names>Hee-Young</given-names></name><name><surname>Choi</surname><given-names>Hyeok Jae</given-names></name></person-group><article-title>﻿Revisiting the genus <italic><tp:taxon-name><tp:taxon-name-part taxon-name-part-type="genus" reg="Tulipa">Tulipa</tp:taxon-name-part></tp:taxon-name></italic> (<tp:taxon-name><tp:taxon-name-part taxon-name-part-type="family">Liliaceae</tp:taxon-name-part></tp:taxon-name>) in Kazakhstan, the country with the richest tulip diversity worldwide</article-title><source>PhytoKeys</source><day>23</day><month>12</month><year>2024</year><volume>250</volume><fpage>95</fpage><lpage>163</lpage><pub-id pub-id-type="doi">10.3897/phytokeys.250.136736</pub-id></mixed-citation></tp:treatment-meta><tp:nomenclature><label>﻿</label><tp:taxon-name>
              <object-id xmlns:xlink="http://www.w3.org/1999/xlink" content-type="arpha" xlink:type="simple">55257C91-6039-5BEE-BF51-FFA9577B5118</object-id>
              <tp:taxon-name-part taxon-name-part-type="genus" reg="Tulipa">Tulipa</tp:taxon-name-part>
              <tp:taxon-name-part taxon-name-part-type="species" reg="tetraphylla">tetraphylla</tp:taxon-name-part>
            </tp:taxon-name><tp:taxon-authority>Regel, Trudy Imp. S. Peterburgsk. Bot. Sada 3: 296 (1875).</tp:taxon-authority><xref ref-type="fig" rid="F41">Fig. 41</xref></tp:nomenclature><tp:treatment-sec sec-type="material" id="SECID0ELJFK"><title>Type.</title><p>Kyrgyzstan • Turkestaniae in valle Kotschkura, Kaulbars, <italic>Baro</italic> (holotype LE, not located).</p></tp:treatment-sec><tp:treatment-sec sec-type="distribution" id="SECID0EYJFK"><title>General distribution.</title><p>Kazakhstan, Kyrgyzstan, and China (Xinjiang) (<xref ref-type="bibr" rid="B50">POWO 2024</xref>).</p></tp:treatment-sec><tp:treatment-sec sec-type="distribution" id="SECID0ECKFK"><title>Distribution in Kazakhstan and habitat.</title><p>Ketmen Terskey Alatau, and Trans-Ili Kungey Alatau. This species grows on stony slopes, and steppe areas in the lower and middle zones of the mountains.</p></tp:treatment-sec><tp:treatment-sec sec-type="conservation status" id="SECID0EHKFK"><title>Conservation status.</title><p><italic><tp:taxon-name><tp:taxon-name-part taxon-name-part-type="genus" reg="Tulipa">Tulipa</tp:taxon-name-part><tp:taxon-name-part taxon-name-part-type="species" reg="tetraphylla">tetraphylla</tp:taxon-name-part></tp:taxon-name></italic> is a least concern species at the global level (<xref ref-type="bibr" rid="B28">IUCN 2024</xref>).</p></tp:treatment-sec><tp:treatment-sec sec-type="phenology" id="SECID0E3KFK"><title>Phenology.</title><p>Flowering in April–May; fruiting in June –July.</p></tp:treatment-sec><tp:treatment-sec sec-type="notes" id="SECID0EBLFK"><title>Note.</title><p><italic><tp:taxon-name><tp:taxon-name-part taxon-name-part-type="genus" reg="Tulipa">Tulipa</tp:taxon-name-part><tp:taxon-name-part taxon-name-part-type="species" reg="tetraphylla">tetraphylla</tp:taxon-name-part></tp:taxon-name></italic> was described by E.L. Regel in 1875 from collections from Central Tian Shan (Kochkur River basin, Kyrgyzstan). Spontaneous hybrids with <italic><tp:taxon-name><tp:taxon-name-part taxon-name-part-type="genus" reg="Tulipa">T.</tp:taxon-name-part><tp:taxon-name-part taxon-name-part-type="species" reg="kolpakowskiana">kolpakowskiana</tp:taxon-name-part></tp:taxon-name></italic> have also been reported (<xref ref-type="bibr" rid="B32">Ivashchenko and Belyalov 2019</xref>; <xref ref-type="bibr" rid="B71">Vvedensky 1935</xref>). <italic><tp:taxon-name><tp:taxon-name-part taxon-name-part-type="genus" reg="Tulipa">Tulipa</tp:taxon-name-part><tp:taxon-name-part taxon-name-part-type="species" reg="tetraphylla">tetraphylla</tp:taxon-name-part></tp:taxon-name></italic> is often found in its autotetraploid form (<xref ref-type="bibr" rid="B76">Wilson 2023</xref>), although it also has a diploid form (<xref ref-type="bibr" rid="B10">Botschantzeva 1962</xref>). The new species <italic><tp:taxon-name><tp:taxon-name-part taxon-name-part-type="genus" reg="Tulipa">T.</tp:taxon-name-part><tp:taxon-name-part taxon-name-part-type="species" reg="toktogulica">toktogulica</tp:taxon-name-part></tp:taxon-name></italic> B.D.Wilson &amp; Lazkov from Jalal-Abad province was described in 2022. It is morphologically similar to <italic><tp:taxon-name><tp:taxon-name-part taxon-name-part-type="genus" reg="Tulipa">T.</tp:taxon-name-part><tp:taxon-name-part taxon-name-part-type="species" reg="tetraphylla">tetraphylla</tp:taxon-name-part></tp:taxon-name></italic> but differs by fewer leaves (3 leaves) and weakly fragrant flowers.</p><fig id="F41" position="float" orientation="portrait"><object-id xmlns:xlink="http://www.w3.org/1999/xlink" content-type="doi" xlink:type="simple">10.3897/phytokeys.250.136736.figure41</object-id><object-id xmlns:xlink="http://www.w3.org/1999/xlink" content-type="zenodo_dep_id" xlink:type="simple">14554366</object-id><object-id xmlns:xlink="http://www.w3.org/1999/xlink" content-type="arpha" xlink:type="simple">77F502A8-65D9-56E9-9FA5-253C84E8D9DE</object-id><label>Figure 41.</label><caption><p><italic><tp:taxon-name><tp:taxon-name-part taxon-name-part-type="genus" reg="Tulipa">Tulipa</tp:taxon-name-part><tp:taxon-name-part taxon-name-part-type="species" reg="tetraphylla">tetraphylla</tp:taxon-name-part></tp:taxon-name></italic> in Kazakhstan <bold>A</bold> general habits <bold>B</bold> flowers. (Photos: <bold>A, B</bold> by S. Mukhtubayeva).</p></caption><graphic xmlns:xlink="http://www.w3.org/1999/xlink" xlink:href="phytokeys-250-095_article-136736__-g041.jpg" position="float" orientation="portrait" xlink:type="simple" id="oo_1205996.jpg"><uri content-type="original_file" xlink:type="simple">https://binary.pensoft.net/fig/1205996</uri></graphic></fig></tp:treatment-sec><ref-list><ref id="B50"><mixed-citation xmlns:xlink="http://www.w3.org/1999/xlink" xlink:type="simple">POWO (<year>2024</year>) Plants of the World Online. Facilitated by the Royal Botanic Gardens, Kew. <ext-link xlink:href="http://www.plantsoftheworldonline.org/" ext-link-type="uri" xlink:type="simple">http://www.plantsoftheworldonline.org/</ext-link> [accessed 01 January 2024]</mixed-citation></ref><ref id="B28"><mixed-citation xmlns:xlink="http://www.w3.org/1999/xlink" xlink:type="simple">IUCN (<year>2024</year>) The IUCN Red List of Threatened Species. <ext-link xlink:href="https://www.iucnredlist.org" ext-link-type="uri" xlink:type="simple">https://www.iucnredlist.org</ext-link> [accessed 18 June 2024]</mixed-citation></ref><ref id="B32"><mixed-citation xmlns:xlink="http://www.w3.org/1999/xlink" xlink:type="simple"><person-group><name name-style="western"><surname>Ivashchenko</surname><given-names>AA</given-names></name><name name-style="western"><surname>Belyalov</surname><given-names>OV</given-names></name></person-group> (<year>2019</year>) Kazakhstan is the birthplace of <italic>Tulips</italic>. Almaty: Atamura, 368 pp. [In Russian]</mixed-citation></ref><ref id="B71"><mixed-citation xmlns:xlink="http://www.w3.org/1999/xlink" xlink:type="simple"><person-group><name name-style="western"><surname>Vvedensky</surname><given-names>AI [Ed.]</given-names></name></person-group> (<year>1935</year>) <tp:taxon-name><tp:taxon-name-part taxon-name-part-type="family">Liliaceae</tp:taxon-name-part></tp:taxon-name> – genus <italic><tp:taxon-name><tp:taxon-name-part taxon-name-part-type="genus">Tulipa</tp:taxon-name-part></tp:taxon-name></italic> L. Flora of the USSR, Vol. 4. Izsatel’stvo Akademii Nauk SSSR, Leningrad, 320–364.</mixed-citation></ref><ref id="B76"><mixed-citation xmlns:xlink="http://www.w3.org/1999/xlink" xlink:type="simple"><person-group><name name-style="western"><surname>Wilson</surname><given-names>B</given-names></name></person-group> (<year>2023</year>) <italic><tp:taxon-name><tp:taxon-name-part taxon-name-part-type="genus">Tulipa</tp:taxon-name-part></tp:taxon-name></italic>: the taxonomy and evolutionary history of the genus and its impact on conservation priorities in Central Asia. PhD Thesis, University of Cambridge. <ext-link xlink:href="10.17863/CAM.94432" ext-link-type="doi" xlink:type="simple">https://doi.org/10.17863/CAM.94432</ext-link></mixed-citation></ref><ref id="B10"><mixed-citation xmlns:xlink="http://www.w3.org/1999/xlink" xlink:type="simple"><person-group><name name-style="western"><surname>Botschantzeva</surname><given-names>ZP</given-names></name></person-group> (<year>1962</year>) Tulips: morphology, cytology and biology. [In Russian] [English translation: Varekamp HQ (1982) CRC Press, Rotterdam, Balkema, The Netherlands, 230 pp.]</mixed-citation></ref></ref-list></tp:taxon-treatment>
