# Supplementary material for: ﻿Revisiting the genus Tulipa (Liliaceae) in Kazakhstan, the country with the richest tulip diversity worldwide
Source: PhytoKeys. 2024 Dec 23;250:95–163. doi: 10.3897/phytokeys.250.136736 (PMC11686166; doi:10.3897/phytokeys.250.136736)
Supplement: XML Treatment for Tulipa turgaica [file phytokeys.250.136736-treatment46.xml]

<!DOCTYPE tp:taxon-treatment
  PUBLIC "-//TaxonX//DTD Taxonomic Treatment Publishing DTD v0 20100105//EN" "tax-treatment-NSO.dtd">
<tp:taxon-treatment xmlns:tp="http://www.plazi.org/taxpub"><tp:treatment-meta><kwd-group><label>Taxon classification</label><kwd>
                <named-content content-type="kingdom">Plantae</named-content>
              </kwd><kwd>
                <named-content content-type="order">Liliales</named-content>
              </kwd><kwd>
                <named-content content-type="family">Liliaceae</named-content>
              </kwd></kwd-group><mixed-citation publication-type="journal"><person-group><name><surname>Kubentayev</surname><given-names>Serik A.</given-names></name><name><surname>Baasanmunkh</surname><given-names>Shukherdorj</given-names></name><name><surname>Alibekov</surname><given-names>Daniyar T.</given-names></name><name><surname>Tojibaev</surname><given-names>Komiljon Sh.</given-names></name><name><surname>Nyamgerel</surname><given-names>Nudkhuu</given-names></name><name><surname>Ivashchenko</surname><given-names>Anna A.</given-names></name><name><surname>Tsegmed</surname><given-names>Zagarjav</given-names></name><name><surname>Epiktetov</surname><given-names>Vladimir G.</given-names></name><name><surname>Sitpayeva</surname><given-names>Gulnara T.</given-names></name><name><surname>Izbastina</surname><given-names>Klara S.</given-names></name><name><surname>Idrissova</surname><given-names>Zhansaya T.</given-names></name><name><surname>Mukhtubayeva</surname><given-names>Saule K.</given-names></name><name><surname>Abubakirova</surname><given-names>Nurganym B.</given-names></name><name><surname>Gil</surname><given-names>Hee-Young</given-names></name><name><surname>Choi</surname><given-names>Hyeok Jae</given-names></name></person-group><article-title>﻿Revisiting the genus <italic><tp:taxon-name><tp:taxon-name-part taxon-name-part-type="genus" reg="Tulipa">Tulipa</tp:taxon-name-part></tp:taxon-name></italic> (<tp:taxon-name><tp:taxon-name-part taxon-name-part-type="family">Liliaceae</tp:taxon-name-part></tp:taxon-name>) in Kazakhstan, the country with the richest tulip diversity worldwide</article-title><source>PhytoKeys</source><day>23</day><month>12</month><year>2024</year><volume>250</volume><fpage>95</fpage><lpage>163</lpage><pub-id pub-id-type="doi">10.3897/phytokeys.250.136736</pub-id></mixed-citation></tp:treatment-meta><tp:nomenclature><label>﻿</label><tp:taxon-name>
              <object-id xmlns:xlink="http://www.w3.org/1999/xlink" content-type="arpha" xlink:type="simple">27A17D87-B091-5FCE-9524-02FEE4428E31</object-id>
              <tp:taxon-name-part taxon-name-part-type="genus" reg="Tulipa">Tulipa</tp:taxon-name-part>
              <tp:taxon-name-part taxon-name-part-type="species" reg="turgaica">turgaica</tp:taxon-name-part>
            </tp:taxon-name><tp:taxon-authority>Perezhogin, Novosti Sist. Vyssh. Rast. 45: 145 (2014).</tp:taxon-authority><xref ref-type="fig" rid="F42">Fig. 42</xref></tp:nomenclature><tp:treatment-sec sec-type="material" id="SECID0EVPFK"><title>Type.</title><p>Kazakhstan • Prov. Kostanay, Zhangeldin distr., pag. Turgay, 2 May 2009, <italic>Yu. Perezhogin</italic> (LE).</p></tp:treatment-sec><tp:treatment-sec sec-type="distribution" id="SECID0E4PFK"><title>General distribution.</title><p>Endemic to Kazakhstan (<xref ref-type="bibr" rid="B36">Kubentayev et al. 2024</xref>).</p></tp:treatment-sec><tp:treatment-sec sec-type="distribution" id="SECID0EHQFK"><title>Distribution in Kazakhstan and habitat.</title><p>Aktobe, and Turgay. This species grows on dry, deserted clay steppes.</p></tp:treatment-sec><tp:treatment-sec sec-type="conservation status" id="SECID0EMQFK"><title>Conservation status.</title><p>The IUCN conservation status of this species requires assessment.</p></tp:treatment-sec><tp:treatment-sec sec-type="phenology" id="SECID0ERQFK"><title>Phenology.</title><p>Flowering in April–May; fruiting in June–July.</p></tp:treatment-sec><tp:treatment-sec sec-type="notes" id="SECID0EWQFK"><title>Notes.</title><p><italic><tp:taxon-name><tp:taxon-name-part taxon-name-part-type="genus" reg="Tulipa">Tulipa</tp:taxon-name-part><tp:taxon-name-part taxon-name-part-type="species" reg="turgaica">turgaica</tp:taxon-name-part></tp:taxon-name></italic> was first invalidly described in 2013 by Yu. V. Perezhogin from Northern Kazakhstan (Turgai) and validated in 2014. This species is morphologically similar to <italic><tp:taxon-name><tp:taxon-name-part taxon-name-part-type="genus" reg="Tulipa">T.</tp:taxon-name-part><tp:taxon-name-part taxon-name-part-type="species" reg="biebersteiniana">biebersteiniana</tp:taxon-name-part></tp:taxon-name></italic> but differs by several flowers and grows in drier habitats (<xref ref-type="bibr" rid="B47">Perezhogin 2013</xref>). Some taxonomists classified <italic><tp:taxon-name><tp:taxon-name-part taxon-name-part-type="genus" reg="Tulipa">T.</tp:taxon-name-part><tp:taxon-name-part taxon-name-part-type="species" reg="biebersteiniana">biebersteiniana</tp:taxon-name-part></tp:taxon-name></italic> as a synonym of the widespread European <tp:taxon-name><tp:taxon-name-part taxon-name-part-type="genus" reg="Tulipa">T.</tp:taxon-name-part><tp:taxon-name-part taxon-name-part-type="species" reg="sylvestris">sylvestris</tp:taxon-name-part><tp:taxon-name-part taxon-name-part-type="infraspecific-rank">subsp.</tp:taxon-name-part><tp:taxon-name-part taxon-name-part-type="subspecies" reg="australis">australis</tp:taxon-name-part></tp:taxon-name> (<xref ref-type="bibr" rid="B14">Christenhusz et al. 2013</xref>; <xref ref-type="bibr" rid="B24">Everett et al. 2013</xref>). When we studied populations of <italic><tp:taxon-name><tp:taxon-name-part taxon-name-part-type="genus" reg="Tulipa">T.</tp:taxon-name-part><tp:taxon-name-part taxon-name-part-type="species" reg="turgaica">turgaica</tp:taxon-name-part></tp:taxon-name></italic> from the type locality, a high frequency of plants with several flowers was not observed. Individuals with 2–3 flowers were found in the population. However, <italic><tp:taxon-name><tp:taxon-name-part taxon-name-part-type="genus" reg="Tulipa">T.</tp:taxon-name-part><tp:taxon-name-part taxon-name-part-type="species" reg="turgaica">turgaica</tp:taxon-name-part></tp:taxon-name></italic> differs morphologically from mesophytic <italic><tp:taxon-name><tp:taxon-name-part taxon-name-part-type="genus" reg="Tulipa">T.</tp:taxon-name-part><tp:taxon-name-part taxon-name-part-type="species" reg="biebersteiniana">biebersteiniana</tp:taxon-name-part></tp:taxon-name></italic> in that it does not exhibit vegetative propagation and does not form lateral stolons like <italic><tp:taxon-name><tp:taxon-name-part taxon-name-part-type="genus" reg="Tulipa">T.</tp:taxon-name-part><tp:taxon-name-part taxon-name-part-type="species" reg="biebersteiniana">biebersteiniana</tp:taxon-name-part></tp:taxon-name></italic>. Further studies are required to investigate the taxonomy of these species.</p><fig id="F42" position="float" orientation="portrait"><object-id xmlns:xlink="http://www.w3.org/1999/xlink" content-type="doi" xlink:type="simple">10.3897/phytokeys.250.136736.figure42</object-id><object-id xmlns:xlink="http://www.w3.org/1999/xlink" content-type="zenodo_dep_id" xlink:type="simple">14554368</object-id><object-id xmlns:xlink="http://www.w3.org/1999/xlink" content-type="arpha" xlink:type="simple">D1F1AB65-235C-5662-A714-BCDC490EA05B</object-id><label>Figure 42.</label><caption><p><italic><tp:taxon-name><tp:taxon-name-part taxon-name-part-type="genus" reg="Tulipa">Tulipa</tp:taxon-name-part><tp:taxon-name-part taxon-name-part-type="species" reg="turgaica">turgaica</tp:taxon-name-part></tp:taxon-name></italic> in Kazakhstan <bold>A, B</bold> general habits <bold>C, D</bold> flowers <bold>E</bold> tepals <bold>F</bold> bulbs. (Photos: <bold>A–F</bold> by S. Kubentayev).</p></caption><graphic xmlns:xlink="http://www.w3.org/1999/xlink" xlink:href="phytokeys-250-095_article-136736__-g042.jpg" position="float" orientation="portrait" xlink:type="simple" id="oo_1205997.jpg"><uri content-type="original_file" xlink:type="simple">https://binary.pensoft.net/fig/1205997</uri></graphic></fig></tp:treatment-sec><ref-list><ref id="B36"><mixed-citation xmlns:xlink="http://www.w3.org/1999/xlink" xlink:type="simple"><person-group><name name-style="western"><surname>Kubentayev</surname><given-names>SA</given-names></name><name name-style="western"><surname>Alibekov</surname><given-names>DT</given-names></name><name name-style="western"><surname>Perezhogin</surname><given-names>YV</given-names></name><name name-style="western"><surname>Lazkov</surname><given-names>GA</given-names></name><name name-style="western"><surname>Kupriyanov</surname><given-names>AN</given-names></name><name name-style="western"><surname>Ebel</surname><given-names>AL</given-names></name><name name-style="western"><surname>Izbastina</surname><given-names>KS</given-names></name><name name-style="western"><surname>Borodulina</surname><given-names>OV</given-names></name><name name-style="western"><surname>Kubentayeva</surname><given-names>BB</given-names></name></person-group> (<year>2024</year>) <article-title>Revised checklist of endemic vascular plants of Kazakhstan.</article-title><source>PhytoKeys</source><volume>238</volume>: <fpage>241</fpage>–<lpage>279</lpage>. <ext-link xlink:href="10.3897/phytokeys.238.114475" ext-link-type="doi" xlink:type="simple">https://doi.org/10.3897/phytokeys.238.114475</ext-link></mixed-citation></ref><ref id="B47"><mixed-citation xmlns:xlink="http://www.w3.org/1999/xlink" xlink:type="simple"><person-group><name name-style="western"><surname>Perezhogin</surname><given-names>YuV</given-names></name></person-group> (<year>2013</year>) <article-title>New species of tulips from Northern Kazakhstan.</article-title><source>Botanicheskii Zhurnal</source><volume>98</volume>: <fpage>1558</fpage>–<lpage>1563</lpage>. [In Russian]</mixed-citation></ref><ref id="B14"><mixed-citation xmlns:xlink="http://www.w3.org/1999/xlink" xlink:type="simple"><person-group><name name-style="western"><surname>Christenhusz</surname><given-names>MJ</given-names></name><name name-style="western"><surname>Govaerts</surname><given-names>R</given-names></name><name name-style="western"><surname>David</surname><given-names>JC</given-names></name><name name-style="western"><surname>Hall</surname><given-names>T</given-names></name><name name-style="western"><surname>Borland</surname><given-names>K</given-names></name><name name-style="western"><surname>Roberts</surname><given-names>PS</given-names></name><name name-style="western"><surname>Fay</surname><given-names>MF</given-names></name></person-group> (<year>2013</year>) <article-title>Tiptoe through the tulips-cultural history, molecular phylogenetics and classification of <italic><tp:taxon-name><tp:taxon-name-part taxon-name-part-type="genus">Tulipa</tp:taxon-name-part></tp:taxon-name></italic> (<tp:taxon-name><tp:taxon-name-part taxon-name-part-type="family">Liliaceae</tp:taxon-name-part></tp:taxon-name>).</article-title><source>Botanical Journal of the Linnean Society</source><volume>172</volume>(<issue>3</issue>): <fpage>280</fpage>–<lpage>328</lpage>. <ext-link xlink:href="10.1111/boj.12061" ext-link-type="doi" xlink:type="simple">https://doi.org/10.1111/boj.12061</ext-link></mixed-citation></ref><ref id="B24"><mixed-citation xmlns:xlink="http://www.w3.org/1999/xlink" xlink:type="simple"><person-group><name name-style="western"><surname>Everett</surname><given-names>D</given-names></name><name name-style="western"><surname>Fay</surname><given-names>MF</given-names></name><name name-style="western"><surname>Christenhusz</surname><given-names>MJ</given-names></name><name name-style="western"><surname>Wilford</surname><given-names>R</given-names></name></person-group> (<year>2013</year>) <source>The genus <italic><tp:taxon-name><tp:taxon-name-part taxon-name-part-type="genus">Tulipa</tp:taxon-name-part></tp:taxon-name></italic>. Tulips of the world.</source><publisher-name>Kew Garden Press</publisher-name>, <publisher-loc>London</publisher-loc>, <size units="page">379 pp</size>.</mixed-citation></ref></ref-list></tp:taxon-treatment>
