# Supplementary material for: ﻿Revisiting the genus Tulipa (Liliaceae) in Kazakhstan, the country with the richest tulip diversity worldwide
Source: PhytoKeys. 2024 Dec 23;250:95–163. doi: 10.3897/phytokeys.250.136736 (PMC11686166; doi:10.3897/phytokeys.250.136736)
Supplement: XML Treatment for Tulipa × tschimganica [file phytokeys.250.136736-treatment48.xml]

<!DOCTYPE tp:taxon-treatment
  PUBLIC "-//TaxonX//DTD Taxonomic Treatment Publishing DTD v0 20100105//EN" "tax-treatment-NSO.dtd">
<tp:taxon-treatment xmlns:tp="http://www.plazi.org/taxpub"><tp:treatment-meta><kwd-group><label>Taxon classification</label><kwd>
                <named-content content-type="kingdom">Plantae</named-content>
              </kwd><kwd>
                <named-content content-type="order">Liliales</named-content>
              </kwd><kwd>
                <named-content content-type="family">Liliaceae</named-content>
              </kwd></kwd-group><mixed-citation publication-type="journal"><person-group><name><surname>Kubentayev</surname><given-names>Serik A.</given-names></name><name><surname>Baasanmunkh</surname><given-names>Shukherdorj</given-names></name><name><surname>Alibekov</surname><given-names>Daniyar T.</given-names></name><name><surname>Tojibaev</surname><given-names>Komiljon Sh.</given-names></name><name><surname>Nyamgerel</surname><given-names>Nudkhuu</given-names></name><name><surname>Ivashchenko</surname><given-names>Anna A.</given-names></name><name><surname>Tsegmed</surname><given-names>Zagarjav</given-names></name><name><surname>Epiktetov</surname><given-names>Vladimir G.</given-names></name><name><surname>Sitpayeva</surname><given-names>Gulnara T.</given-names></name><name><surname>Izbastina</surname><given-names>Klara S.</given-names></name><name><surname>Idrissova</surname><given-names>Zhansaya T.</given-names></name><name><surname>Mukhtubayeva</surname><given-names>Saule K.</given-names></name><name><surname>Abubakirova</surname><given-names>Nurganym B.</given-names></name><name><surname>Gil</surname><given-names>Hee-Young</given-names></name><name><surname>Choi</surname><given-names>Hyeok Jae</given-names></name></person-group><article-title>﻿Revisiting the genus <italic><tp:taxon-name><tp:taxon-name-part taxon-name-part-type="genus" reg="Tulipa">Tulipa</tp:taxon-name-part></tp:taxon-name></italic> (<tp:taxon-name><tp:taxon-name-part taxon-name-part-type="family">Liliaceae</tp:taxon-name-part></tp:taxon-name>) in Kazakhstan, the country with the richest tulip diversity worldwide</article-title><source>PhytoKeys</source><day>23</day><month>12</month><year>2024</year><volume>250</volume><fpage>95</fpage><lpage>163</lpage><pub-id pub-id-type="doi">10.3897/phytokeys.250.136736</pub-id></mixed-citation></tp:treatment-meta><tp:nomenclature><label>﻿</label><tp:taxon-name>
              <object-id xmlns:xlink="http://www.w3.org/1999/xlink" content-type="arpha" xlink:type="simple">87223A1F-4D17-5DA4-A03A-933766F3B45E</object-id>
              <tp:taxon-name-part taxon-name-part-type="genus" reg="Tulipa">Tulipa</tp:taxon-name-part>
              <tp:taxon-name-part taxon-name-part-type="hybrid-sign">×</tp:taxon-name-part>
              <tp:taxon-name-part taxon-name-part-type="species" reg="tschimganica">tschimganica</tp:taxon-name-part>
            </tp:taxon-name><tp:taxon-authority>Botschantz., Bot. Mater. Gerb. Inst. Bot. Akad. Nauk Uzbeksk. SSR. 16: 10 (1961).</tp:taxon-authority><xref ref-type="fig" rid="F44">Fig. 44</xref></tp:nomenclature><tp:treatment-sec sec-type="material" id="SECID0E24FK"><title>Type.</title><p>Uzbekistan • Grown in the Botanical Garden of the Academy of Sciences of Uzbek SSR from bulbs collected by Z.P. Botschantzeva in 1959 in the gorge in piedmonts of Greater Chimgan, on fine earth among stones, Botschantzeva 99 (holotype TASH000526!).</p></tp:treatment-sec><tp:treatment-sec sec-type="distribution" id="SECID0EA5FK"><title>General distribution.</title><p>Kazakhstan, Kirgizstan, and Uzbekistan.</p></tp:treatment-sec><tp:treatment-sec sec-type="distribution" id="SECID0EF5FK"><title>Distribution in Kazakhstan and habitat.</title><p>Western Tian Shan. This species grows on rubbly and stony slopes in lower and middle mountain belts (1400–1700 m a.s.l.).</p></tp:treatment-sec><tp:treatment-sec sec-type="conservation status" id="SECID0EK5FK"><title>Conservation status.</title><p>Not assessed at the global level. However, this nothospecies is not protected in Kazakhstan.</p></tp:treatment-sec><tp:treatment-sec sec-type="phenology" id="SECID0EP5FK"><title>Phenology.</title><p>Flowering in April–May; fruiting June–July.</p></tp:treatment-sec><tp:treatment-sec sec-type="notes" id="SECID0EU5FK"><title>Notes.</title><p><tp:taxon-name><tp:taxon-name-part taxon-name-part-type="genus" reg="Tulipa">Tulipa</tp:taxon-name-part><tp:taxon-name-part taxon-name-part-type="hybrid-sign">×</tp:taxon-name-part><tp:taxon-name-part taxon-name-part-type="species" reg="tschimganica">tschimganica</tp:taxon-name-part></tp:taxon-name> was described in 1961 by Z.P. Botschantzeva from specimens grown in the Tashkent Botanical Garden from bulbs collected in Bolshoi Chimgan Gorge (Uzbekistan) (<xref ref-type="bibr" rid="B32">Ivashchenko and Belyalov 2019</xref>). In Kazakhstan, the species was first discovered in 2003 in the territory of the Keles Forestry, Karabausai tract (Karzhantau Ridge) along the rubbly hollows of the northwestern and north-eastern slopes at an altitude of 1600–1700 m a.s.l. (<xref ref-type="bibr" rid="B33">Ivashchenko et al. 2006</xref>). The origin of this species is relatively controversial; some consider it a separate species (<xref ref-type="bibr" rid="B10">Botschantzeva 1962</xref>; <xref ref-type="bibr" rid="B69">Van Raamsdonk et al. 1997</xref>;<xref ref-type="bibr" rid="B51">Pratov et al. 2006</xref>; <xref ref-type="bibr" rid="B81">Zonneveld 2009</xref>), whereas others consider it a hybrid of <italic><tp:taxon-name><tp:taxon-name-part taxon-name-part-type="genus" reg="Tulipa">T.</tp:taxon-name-part><tp:taxon-name-part taxon-name-part-type="species" reg="greigii">greigii</tp:taxon-name-part></tp:taxon-name></italic> and <italic><tp:taxon-name><tp:taxon-name-part taxon-name-part-type="genus" reg="Tulipa">T.</tp:taxon-name-part><tp:taxon-name-part taxon-name-part-type="species" reg="kaufmanniana">kaufmanniana</tp:taxon-name-part></tp:taxon-name></italic> (<xref ref-type="bibr" rid="B74">Vvedensky and Kovalevskaya 1971</xref>) or a hybrid of <italic><tp:taxon-name><tp:taxon-name-part taxon-name-part-type="genus" reg="Tulipa">T.</tp:taxon-name-part><tp:taxon-name-part taxon-name-part-type="species" reg="dubia">dubia</tp:taxon-name-part></tp:taxon-name></italic> and <italic><tp:taxon-name><tp:taxon-name-part taxon-name-part-type="genus" reg="Tulipa">T.</tp:taxon-name-part><tp:taxon-name-part taxon-name-part-type="species" reg="kaufmanniana">kaufmanniana</tp:taxon-name-part></tp:taxon-name></italic> (<xref ref-type="bibr" rid="B14">Christenhusz et al. 2013</xref>). <xref ref-type="bibr" rid="B63">Tojibaev (2010)</xref> and <xref ref-type="bibr" rid="B64">Tojibaev and Beshko (2014)</xref> previously considered this species a subspecies of <tp:taxon-name><tp:taxon-name-part taxon-name-part-type="genus" reg="Tulipa">T.</tp:taxon-name-part><tp:taxon-name-part taxon-name-part-type="species" reg="kaufmanniana">kaufmanniana</tp:taxon-name-part><tp:taxon-name-part taxon-name-part-type="infraspecific-rank">subsp.</tp:taxon-name-part><tp:taxon-name-part taxon-name-part-type="subspecies" reg="tschimganica">tschimganica</tp:taxon-name-part></tp:taxon-name> but it was listed as a separate species later in the synopsis of the genus <italic><tp:taxon-name><tp:taxon-name-part taxon-name-part-type="genus" reg="Tulipa">Tulipa</tp:taxon-name-part></tp:taxon-name></italic> (<tp:taxon-name><tp:taxon-name-part taxon-name-part-type="family">Liliaceae</tp:taxon-name-part></tp:taxon-name>) in Uzbekistan (<xref ref-type="bibr" rid="B65">Tojibaev et al. 2022</xref>).</p><fig id="F44" position="float" orientation="portrait"><object-id xmlns:xlink="http://www.w3.org/1999/xlink" content-type="doi" xlink:type="simple">10.3897/phytokeys.250.136736.figure44</object-id><object-id xmlns:xlink="http://www.w3.org/1999/xlink" content-type="zenodo_dep_id" xlink:type="simple">14554372</object-id><object-id xmlns:xlink="http://www.w3.org/1999/xlink" content-type="arpha" xlink:type="simple">AF08DE4E-A578-5B0E-8D34-EAAF8FADEABC</object-id><label>Figure 44.</label><caption><p><italic><tp:taxon-name><tp:taxon-name-part taxon-name-part-type="genus" reg="Tulipa">Tulipa</tp:taxon-name-part><tp:taxon-name-part taxon-name-part-type="hybrid-sign">×</tp:taxon-name-part><tp:taxon-name-part taxon-name-part-type="species" reg="tschimganica">tschimganica</tp:taxon-name-part></tp:taxon-name></italic> in Uzbekistan <bold>A</bold> general habits <bold>B</bold> flowers. (Photos: <bold>A, B</bold> by K. Tojibaev).</p></caption><graphic xmlns:xlink="http://www.w3.org/1999/xlink" xlink:href="phytokeys-250-095_article-136736__-g044.jpg" position="float" orientation="portrait" xlink:type="simple" id="oo_1205999.jpg"><uri content-type="original_file" xlink:type="simple">https://binary.pensoft.net/fig/1205999</uri></graphic></fig></tp:treatment-sec><ref-list><ref id="B32"><mixed-citation xmlns:xlink="http://www.w3.org/1999/xlink" xlink:type="simple"><person-group><name name-style="western"><surname>Ivashchenko</surname><given-names>AA</given-names></name><name name-style="western"><surname>Belyalov</surname><given-names>OV</given-names></name></person-group> (<year>2019</year>) Kazakhstan is the birthplace of <italic>Tulips</italic>. Almaty: Atamura, 368 pp. [In Russian]</mixed-citation></ref><ref id="B33"><mixed-citation xmlns:xlink="http://www.w3.org/1999/xlink" xlink:type="simple"><person-group><name name-style="western"><surname>Ivashchenko</surname><given-names>AA</given-names></name><name name-style="western"><surname>Olontseva</surname><given-names>AH</given-names></name><name name-style="western"><surname>Nelina</surname><given-names>NV</given-names></name></person-group> (<year>2006</year>) About some rare and new plants of the Western Tian Shan for Kazakhstan / Mat. Conf. Current problems of ecology and nature management in Kazakhstan and adjacent territories. Pavlodar, 218–220.</mixed-citation></ref><ref id="B10"><mixed-citation xmlns:xlink="http://www.w3.org/1999/xlink" xlink:type="simple"><person-group><name name-style="western"><surname>Botschantzeva</surname><given-names>ZP</given-names></name></person-group> (<year>1962</year>) Tulips: morphology, cytology and biology. [In Russian] [English translation: Varekamp HQ (1982) CRC Press, Rotterdam, Balkema, The Netherlands, 230 pp.]</mixed-citation></ref><ref id="B69"><mixed-citation xmlns:xlink="http://www.w3.org/1999/xlink" xlink:type="simple"><person-group><name name-style="western"><surname>Van Raamsdonk</surname><given-names>LW</given-names></name><name name-style="western"><surname>Eikelboom</surname><given-names>W</given-names></name><name name-style="western"><surname>De Vries</surname><given-names>T</given-names></name><name name-style="western"><surname>Straathof</surname><given-names>TP</given-names></name></person-group> (<year>1997</year>) The systematics of the genus <italic><tp:taxon-name><tp:taxon-name-part taxon-name-part-type="genus">Tulipa</tp:taxon-name-part></tp:taxon-name></italic> L. Acta Horticulturae (430): 821–828. <ext-link xlink:href="10.17660/ActaHortic.1997.430.131" ext-link-type="doi" xlink:type="simple">https://doi.org/10.17660/ActaHortic.1997.430.131</ext-link> [ISHS]</mixed-citation></ref><ref id="B51"><mixed-citation xmlns:xlink="http://www.w3.org/1999/xlink" xlink:type="simple"><person-group><name name-style="western"><surname>Pratov</surname><given-names>UP</given-names></name><name name-style="western"><surname>Sharipov</surname><given-names>AK</given-names></name><name name-style="western"><surname>Ashurmetov</surname><given-names>OA</given-names></name><name name-style="western"><surname>Tojibaev</surname><given-names>KS</given-names></name></person-group> (<year>2006</year>) <source>Tulips of the Western Tien Shan.</source><publisher-name>Chinor ENK Press</publisher-name>, <publisher-loc>Tashkent</publisher-loc>, <size units="page">126 pp</size>.</mixed-citation></ref><ref id="B81"><mixed-citation xmlns:xlink="http://www.w3.org/1999/xlink" xlink:type="simple"><person-group><name name-style="western"><surname>Zonneveld</surname><given-names>BJ</given-names></name></person-group> (<year>2009</year>) <article-title>The systematic value of nuclear genome size for “all” species of <italic><tp:taxon-name><tp:taxon-name-part taxon-name-part-type="genus">Tulipa</tp:taxon-name-part></tp:taxon-name></italic> L. (<tp:taxon-name><tp:taxon-name-part taxon-name-part-type="family">Liliaceae</tp:taxon-name-part></tp:taxon-name>).</article-title><source>Plant Systematics and Evolution</source><volume>281</volume>(<issue>1–4</issue>): <fpage>217</fpage>–<lpage>245</lpage>. <ext-link xlink:href="10.1007/s00606-009-0203-7" ext-link-type="doi" xlink:type="simple">https://doi.org/10.1007/s00606-009-0203-7</ext-link></mixed-citation></ref><ref id="B74"><mixed-citation xmlns:xlink="http://www.w3.org/1999/xlink" xlink:type="simple"><person-group><name name-style="western"><surname>Vvedensky</surname><given-names>AI</given-names></name><name name-style="western"><surname>Kovalevskaya</surname><given-names>SS [Ed.]</given-names></name></person-group> (<year>1971</year>) <italic><tp:taxon-name><tp:taxon-name-part taxon-name-part-type="genus">Tulipa</tp:taxon-name-part></tp:taxon-name></italic> L. Conspectus Florae Asiae Mediae, Vol. 2. The Publishing house of the Academy of Sciences UzSSR, Tashkent, 94–109. [In Russian]</mixed-citation></ref><ref id="B14"><mixed-citation xmlns:xlink="http://www.w3.org/1999/xlink" xlink:type="simple"><person-group><name name-style="western"><surname>Christenhusz</surname><given-names>MJ</given-names></name><name name-style="western"><surname>Govaerts</surname><given-names>R</given-names></name><name name-style="western"><surname>David</surname><given-names>JC</given-names></name><name name-style="western"><surname>Hall</surname><given-names>T</given-names></name><name name-style="western"><surname>Borland</surname><given-names>K</given-names></name><name name-style="western"><surname>Roberts</surname><given-names>PS</given-names></name><name name-style="western"><surname>Fay</surname><given-names>MF</given-names></name></person-group> (<year>2013</year>) <article-title>Tiptoe through the tulips-cultural history, molecular phylogenetics and classification of <italic><tp:taxon-name><tp:taxon-name-part taxon-name-part-type="genus">Tulipa</tp:taxon-name-part></tp:taxon-name></italic> (<tp:taxon-name><tp:taxon-name-part taxon-name-part-type="family">Liliaceae</tp:taxon-name-part></tp:taxon-name>).</article-title><source>Botanical Journal of the Linnean Society</source><volume>172</volume>(<issue>3</issue>): <fpage>280</fpage>–<lpage>328</lpage>. <ext-link xlink:href="10.1111/boj.12061" ext-link-type="doi" xlink:type="simple">https://doi.org/10.1111/boj.12061</ext-link></mixed-citation></ref><ref id="B63"><mixed-citation xmlns:xlink="http://www.w3.org/1999/xlink" xlink:type="simple"><person-group><name name-style="western"><surname>Tojibaev</surname><given-names>KS</given-names></name></person-group> (<year>2010</year>) <article-title>What is <italic><tp:taxon-name><tp:taxon-name-part taxon-name-part-type="genus">Tulipa</tp:taxon-name-part><tp:taxon-name-part taxon-name-part-type="species">tschimganica</tp:taxon-name-part></tp:taxon-name> Z.</italic> Botsch. and <italic><tp:taxon-name><tp:taxon-name-part taxon-name-part-type="genus">T.</tp:taxon-name-part><tp:taxon-name-part taxon-name-part-type="species">butkovii</tp:taxon-name-part></tp:taxon-name></italic> Z. Botsch.</article-title><source>Uzbek Biological Journal</source><volume>3</volume>: <fpage>42</fpage>–<lpage>46</lpage>.</mixed-citation></ref><ref id="B64"><mixed-citation xmlns:xlink="http://www.w3.org/1999/xlink" xlink:type="simple"><person-group><name name-style="western"><surname>Tojibaev</surname><given-names>KS</given-names></name><name name-style="western"><surname>Beshko</surname><given-names>N</given-names></name></person-group> (<year>2014</year>) <article-title>Reassessment of diversity and analysis of distribution in <italic><tp:taxon-name><tp:taxon-name-part taxon-name-part-type="genus">Tulipa</tp:taxon-name-part></tp:taxon-name></italic> (<tp:taxon-name><tp:taxon-name-part taxon-name-part-type="family">Liliaceae</tp:taxon-name-part></tp:taxon-name>) in Uzbekistan.</article-title><source>Nordic Journal of Botany</source><volume>33</volume>(<issue>3</issue>): <fpage>324</fpage>–<lpage>334</lpage>. <ext-link xlink:href="10.1111/njb.00616" ext-link-type="doi" xlink:type="simple">https://doi.org/10.1111/njb.00616</ext-link></mixed-citation></ref><ref id="B65"><mixed-citation xmlns:xlink="http://www.w3.org/1999/xlink" xlink:type="simple"><person-group><name name-style="western"><surname>Tojibaev</surname><given-names>K</given-names></name><name name-style="western"><surname>Dekhkonov</surname><given-names>D</given-names></name><name name-style="western"><surname>Ergashov</surname><given-names>I</given-names></name><name name-style="western"><surname>Sun</surname><given-names>H</given-names></name><name name-style="western"><surname>Deng</surname><given-names>T</given-names></name><name name-style="western"><surname>Yusupov</surname><given-names>Z</given-names></name></person-group> (<year>2022</year>) <article-title>The synopsis of the genus <italic><tp:taxon-name><tp:taxon-name-part taxon-name-part-type="genus">Tulipa</tp:taxon-name-part></tp:taxon-name></italic> (<tp:taxon-name><tp:taxon-name-part taxon-name-part-type="family">Liliaceae</tp:taxon-name-part></tp:taxon-name>) in Uzbekistan.</article-title><source>Phytotaxa</source><volume>573</volume>(<issue>2</issue>): <fpage>163</fpage>–<lpage>214</lpage>. <ext-link xlink:href="10.11646/phytotaxa.573.2.2" ext-link-type="doi" xlink:type="simple">https://doi.org/10.11646/phytotaxa.573.2.2</ext-link></mixed-citation></ref></ref-list></tp:taxon-treatment>
