# Supplementary material for: ﻿Revisiting the genus Tulipa (Liliaceae) in Kazakhstan, the country with the richest tulip diversity worldwide
Source: PhytoKeys. 2024 Dec 23;250:95–163. doi: 10.3897/phytokeys.250.136736 (PMC11686166; doi:10.3897/phytokeys.250.136736)
Supplement: XML Treatment for Tulipa uniflora [file phytokeys.250.136736-treatment49.xml]

<!DOCTYPE tp:taxon-treatment
  PUBLIC "-//TaxonX//DTD Taxonomic Treatment Publishing DTD v0 20100105//EN" "tax-treatment-NSO.dtd">
<tp:taxon-treatment xmlns:tp="http://www.plazi.org/taxpub"><tp:treatment-meta><kwd-group><label>Taxon classification</label><kwd>
                <named-content content-type="kingdom">Plantae</named-content>
              </kwd><kwd>
                <named-content content-type="order">Liliales</named-content>
              </kwd><kwd>
                <named-content content-type="family">Liliaceae</named-content>
              </kwd></kwd-group><mixed-citation publication-type="journal"><person-group><name><surname>Kubentayev</surname><given-names>Serik A.</given-names></name><name><surname>Baasanmunkh</surname><given-names>Shukherdorj</given-names></name><name><surname>Alibekov</surname><given-names>Daniyar T.</given-names></name><name><surname>Tojibaev</surname><given-names>Komiljon Sh.</given-names></name><name><surname>Nyamgerel</surname><given-names>Nudkhuu</given-names></name><name><surname>Ivashchenko</surname><given-names>Anna A.</given-names></name><name><surname>Tsegmed</surname><given-names>Zagarjav</given-names></name><name><surname>Epiktetov</surname><given-names>Vladimir G.</given-names></name><name><surname>Sitpayeva</surname><given-names>Gulnara T.</given-names></name><name><surname>Izbastina</surname><given-names>Klara S.</given-names></name><name><surname>Idrissova</surname><given-names>Zhansaya T.</given-names></name><name><surname>Mukhtubayeva</surname><given-names>Saule K.</given-names></name><name><surname>Abubakirova</surname><given-names>Nurganym B.</given-names></name><name><surname>Gil</surname><given-names>Hee-Young</given-names></name><name><surname>Choi</surname><given-names>Hyeok Jae</given-names></name></person-group><article-title>﻿Revisiting the genus <italic><tp:taxon-name><tp:taxon-name-part taxon-name-part-type="genus" reg="Tulipa">Tulipa</tp:taxon-name-part></tp:taxon-name></italic> (<tp:taxon-name><tp:taxon-name-part taxon-name-part-type="family">Liliaceae</tp:taxon-name-part></tp:taxon-name>) in Kazakhstan, the country with the richest tulip diversity worldwide</article-title><source>PhytoKeys</source><day>23</day><month>12</month><year>2024</year><volume>250</volume><fpage>95</fpage><lpage>163</lpage><pub-id pub-id-type="doi">10.3897/phytokeys.250.136736</pub-id></mixed-citation></tp:treatment-meta><tp:nomenclature><label>﻿</label><tp:taxon-name>
              <object-id xmlns:xlink="http://www.w3.org/1999/xlink" content-type="arpha" xlink:type="simple">A3CFC93A-554E-524D-BF15-A6C04117AF4F</object-id>
              <tp:taxon-name-part taxon-name-part-type="genus" reg="Tulipa">Tulipa</tp:taxon-name-part>
              <tp:taxon-name-part taxon-name-part-type="species" reg="uniflora">uniflora</tp:taxon-name-part>
            </tp:taxon-name><tp:taxon-authority>(L.) Besser ex Baker, J. Linn. Soc., Bot. 14: 295 (1874).</tp:taxon-authority><xref ref-type="fig" rid="F45">Fig. 45</xref></tp:nomenclature><tp:treatment-sec sec-type="material" id="SECID0EGFGK"><title>Type.</title><p>Russia • “In Siberiae montis Sini Sopka”, <italic>E. Laxmann</italic> (LE; isoneotype K-000844631) [neotype designated by Levichev, 1997].</p></tp:treatment-sec><tp:treatment-sec sec-type="distribution" id="SECID0ERFGK"><title>General distribution.</title><p>China (Inner Mongolia, Xinjiang), Kazakhstan, Russia (Altay, Chita, Irkutsk, Krasnoyarsk, Tuva), and Mongolia (<xref ref-type="bibr" rid="B7">Baasanmunkh et al. 2022</xref>).</p></tp:treatment-sec><tp:treatment-sec sec-type="distribution" id="SECID0E2FGK"><title>Distribution in Kazakhstan and habitat.</title><p>Altai, Tarbagatay, and Zaysan. This species grows in sandy places, gravelly slopes, and as shrubs from desert foothills to the upper belt of mountains.</p></tp:treatment-sec><tp:treatment-sec sec-type="conservation status" id="SECID0EAGGK"><title>Conservation status.</title><p><italic><tp:taxon-name><tp:taxon-name-part taxon-name-part-type="genus" reg="Tulipa">Tulipa</tp:taxon-name-part><tp:taxon-name-part taxon-name-part-type="species" reg="uniflora">uniflora</tp:taxon-name-part></tp:taxon-name></italic> is a near threatened species at the global level (<xref ref-type="bibr" rid="B28">IUCN 2024</xref>); it is included in the Red Book of Kazakhstan (Category III).</p></tp:treatment-sec><tp:treatment-sec sec-type="phenology" id="SECID0EVGGK"><title>Phenology.</title><p>Flowering in April–May; fruiting June –July.</p></tp:treatment-sec><tp:treatment-sec sec-type="notes" id="SECID0E1GGK"><title>Notes.</title><p>This species was first described by Linnaeus in 1767 as <italic><tp:taxon-name><tp:taxon-name-part taxon-name-part-type="genus" reg="Ornithogalum">Ornithogalum</tp:taxon-name-part><tp:taxon-name-part taxon-name-part-type="species" reg="uniflorum">uniflorum</tp:taxon-name-part></tp:taxon-name></italic> L. from specimens collected from the Altai Mountains. <xref ref-type="bibr" rid="B19">Don (1836)</xref> described the new genus <italic><tp:taxon-name><tp:taxon-name-part taxon-name-part-type="genus" reg="Orithyia">Orithyia</tp:taxon-name-part></tp:taxon-name></italic> D.Don. from specimens of <italic><tp:taxon-name><tp:taxon-name-part taxon-name-part-type="genus" reg="Ornithogalum">Ornithogalum</tp:taxon-name-part><tp:taxon-name-part taxon-name-part-type="species" reg="uniflorum">uniflorum</tp:taxon-name-part></tp:taxon-name></italic>. It was not until 1874 that Ch. Bassey assigned this species to <italic><tp:taxon-name><tp:taxon-name-part taxon-name-part-type="genus" reg="Tulipa">Tulipa</tp:taxon-name-part></tp:taxon-name></italic>. <italic><tp:taxon-name><tp:taxon-name-part taxon-name-part-type="genus" reg="Tulipa">Tulipa</tp:taxon-name-part><tp:taxon-name-part taxon-name-part-type="species" reg="uniflora">uniflora</tp:taxon-name-part></tp:taxon-name></italic> is similar to <italic><tp:taxon-name><tp:taxon-name-part taxon-name-part-type="genus" reg="Tulipa">T.</tp:taxon-name-part><tp:taxon-name-part taxon-name-part-type="species" reg="heteropetala">heteropetala</tp:taxon-name-part></tp:taxon-name></italic>; their differences are outlined in the description of <italic><tp:taxon-name><tp:taxon-name-part taxon-name-part-type="genus" reg="Tulipa">T.</tp:taxon-name-part><tp:taxon-name-part taxon-name-part-type="species" reg="heteropetala">heteropetala</tp:taxon-name-part></tp:taxon-name></italic> above.</p><fig id="F45" position="float" orientation="portrait"><object-id xmlns:xlink="http://www.w3.org/1999/xlink" content-type="doi" xlink:type="simple">10.3897/phytokeys.250.136736.figure45</object-id><object-id xmlns:xlink="http://www.w3.org/1999/xlink" content-type="zenodo_dep_id" xlink:type="simple">14554374</object-id><object-id xmlns:xlink="http://www.w3.org/1999/xlink" content-type="arpha" xlink:type="simple">2637E52D-B38B-5630-A575-440760860197</object-id><label>Figure 45.</label><caption><p><italic><tp:taxon-name><tp:taxon-name-part taxon-name-part-type="genus" reg="Tulipa">Tulipa</tp:taxon-name-part><tp:taxon-name-part taxon-name-part-type="species" reg="uniflora">uniflora</tp:taxon-name-part></tp:taxon-name></italic> in Kazakhstan <bold>A</bold> general habits <bold>B</bold> flowers. (Photos: <bold>A, B</bold> by Sh. Baasanmunkh).</p></caption><graphic xmlns:xlink="http://www.w3.org/1999/xlink" xlink:href="phytokeys-250-095_article-136736__-g045.jpg" position="float" orientation="portrait" xlink:type="simple" id="oo_1206000.jpg"><uri content-type="original_file" xlink:type="simple">https://binary.pensoft.net/fig/1206000</uri></graphic></fig></tp:treatment-sec><ref-list><ref id="B7"><mixed-citation xmlns:xlink="http://www.w3.org/1999/xlink" xlink:type="simple"><person-group><name name-style="western"><surname>Baasanmunkh</surname><given-names>S</given-names></name><name name-style="western"><surname>Urgamal</surname><given-names>M</given-names></name><name name-style="western"><surname>Oyuntsetseg</surname><given-names>B</given-names></name><name name-style="western"><surname>Sukhorukov</surname><given-names>AP</given-names></name><name name-style="western"><surname>Tsegmed</surname><given-names>Z</given-names></name><name name-style="western"><surname>Son</surname><given-names>DC</given-names></name><name name-style="western"><surname>Erst</surname><given-names>A</given-names></name><name name-style="western"><surname>Oyundelger</surname><given-names>K</given-names></name><name name-style="western"><surname>Kechaykin</surname><given-names>AA</given-names></name><name name-style="western"><surname>Norris</surname><given-names>J</given-names></name><name name-style="western"><surname>Kosachev</surname><given-names>P</given-names></name><name name-style="western"><surname>Ma</surname><given-names>J-S</given-names></name><name name-style="western"><surname>Chang</surname><given-names>KS</given-names></name><name name-style="western"><surname>Choi</surname><given-names>HJ</given-names></name></person-group> (<year>2022</year>) <article-title>Flora of Mongolia: Annotated checklist of native vascular plants.</article-title><source>PhytoKeys</source><volume>192</volume>: <fpage>63</fpage>–<lpage>169</lpage>. <ext-link xlink:href="10.3897/phytokeys.192.79702" ext-link-type="doi" xlink:type="simple">https://doi.org/10.3897/phytokeys.192.79702</ext-link></mixed-citation></ref><ref id="B28"><mixed-citation xmlns:xlink="http://www.w3.org/1999/xlink" xlink:type="simple">IUCN (<year>2024</year>) The IUCN Red List of Threatened Species. <ext-link xlink:href="https://www.iucnredlist.org" ext-link-type="uri" xlink:type="simple">https://www.iucnredlist.org</ext-link> [accessed 18 June 2024]</mixed-citation></ref><ref id="B19"><mixed-citation xmlns:xlink="http://www.w3.org/1999/xlink" xlink:type="simple"><person-group><name name-style="western"><surname>Don</surname><given-names>D [Ed.]</given-names></name></person-group> (<year>1836</year>) <source><italic><tp:taxon-name><tp:taxon-name-part taxon-name-part-type="genus">Orithyia</tp:taxon-name-part><tp:taxon-name-part taxon-name-part-type="species">uniflora</tp:taxon-name-part></tp:taxon-name></italic>. The British Flower Garden, ser. 2, 4.</source><publisher-name>Ridgway</publisher-name>, <publisher-loc>London</publisher-loc>, <size units="page">336 pp</size>.</mixed-citation></ref></ref-list></tp:taxon-treatment>
