# Supplementary material for: ﻿Revisiting the genus Tulipa (Liliaceae) in Kazakhstan, the country with the richest tulip diversity worldwide
Source: PhytoKeys. 2024 Dec 23;250:95–163. doi: 10.3897/phytokeys.250.136736 (PMC11686166; doi:10.3897/phytokeys.250.136736)
Supplement: XML Treatment for Tulipa zenaidae [file phytokeys.250.136736-treatment50.xml]

<!DOCTYPE tp:taxon-treatment
  PUBLIC "-//TaxonX//DTD Taxonomic Treatment Publishing DTD v0 20100105//EN" "tax-treatment-NSO.dtd">
<tp:taxon-treatment xmlns:tp="http://www.plazi.org/taxpub"><tp:treatment-meta><kwd-group><label>Taxon classification</label><kwd>
                <named-content content-type="kingdom">Plantae</named-content>
              </kwd><kwd>
                <named-content content-type="order">Liliales</named-content>
              </kwd><kwd>
                <named-content content-type="family">Liliaceae</named-content>
              </kwd></kwd-group><mixed-citation publication-type="journal"><person-group><name><surname>Kubentayev</surname><given-names>Serik A.</given-names></name><name><surname>Baasanmunkh</surname><given-names>Shukherdorj</given-names></name><name><surname>Alibekov</surname><given-names>Daniyar T.</given-names></name><name><surname>Tojibaev</surname><given-names>Komiljon Sh.</given-names></name><name><surname>Nyamgerel</surname><given-names>Nudkhuu</given-names></name><name><surname>Ivashchenko</surname><given-names>Anna A.</given-names></name><name><surname>Tsegmed</surname><given-names>Zagarjav</given-names></name><name><surname>Epiktetov</surname><given-names>Vladimir G.</given-names></name><name><surname>Sitpayeva</surname><given-names>Gulnara T.</given-names></name><name><surname>Izbastina</surname><given-names>Klara S.</given-names></name><name><surname>Idrissova</surname><given-names>Zhansaya T.</given-names></name><name><surname>Mukhtubayeva</surname><given-names>Saule K.</given-names></name><name><surname>Abubakirova</surname><given-names>Nurganym B.</given-names></name><name><surname>Gil</surname><given-names>Hee-Young</given-names></name><name><surname>Choi</surname><given-names>Hyeok Jae</given-names></name></person-group><article-title>﻿Revisiting the genus <italic><tp:taxon-name><tp:taxon-name-part taxon-name-part-type="genus" reg="Tulipa">Tulipa</tp:taxon-name-part></tp:taxon-name></italic> (<tp:taxon-name><tp:taxon-name-part taxon-name-part-type="family">Liliaceae</tp:taxon-name-part></tp:taxon-name>) in Kazakhstan, the country with the richest tulip diversity worldwide</article-title><source>PhytoKeys</source><day>23</day><month>12</month><year>2024</year><volume>250</volume><fpage>95</fpage><lpage>163</lpage><pub-id pub-id-type="doi">10.3897/phytokeys.250.136736</pub-id></mixed-citation></tp:treatment-meta><tp:nomenclature><label>﻿</label><tp:taxon-name>
              <object-id xmlns:xlink="http://www.w3.org/1999/xlink" content-type="arpha" xlink:type="simple">FD2F8013-4A6D-52C9-A992-23BE44B9B436</object-id>
              <tp:taxon-name-part taxon-name-part-type="genus" reg="Tulipa">Tulipa</tp:taxon-name-part>
              <tp:taxon-name-part taxon-name-part-type="species" reg="zenaidae">zenaidae</tp:taxon-name-part>
            </tp:taxon-name><tp:taxon-authority>Vved., Byull. Sredne-Aziatsk. Gosud. Univ. 21: 150 (1935).</tp:taxon-authority><xref ref-type="fig" rid="F46">Fig. 46</xref></tp:nomenclature><tp:treatment-sec sec-type="material" id="SECID0EQLGK"><title>Type.</title><p>Kyrgyzstan • ‘Habitat in montibus Alexandricis (Tian-Shan)’, 14 June 1932, <italic>Vvedensky 280</italic> (TASH).</p></tp:treatment-sec><tp:treatment-sec sec-type="distribution" id="SECID0EYLGK"><title>General distribution.</title><p>Kazakhstan, and Kyrgyzstan (<xref ref-type="bibr" rid="B58">Sennikov and Tojibaev 2021</xref>).</p></tp:treatment-sec><tp:treatment-sec sec-type="distribution" id="SECID0ECMGK"><title>Distribution in Kazakhstan and habitat.</title><p>Kyrgyz Alatau. This species grows in fine earth and gravelly slopes, usually with thickets of bushes, in the lower mountain belt.</p><fig id="F46" position="float" orientation="portrait"><object-id xmlns:xlink="http://www.w3.org/1999/xlink" content-type="doi" xlink:type="simple">10.3897/phytokeys.250.136736.figure46</object-id><object-id xmlns:xlink="http://www.w3.org/1999/xlink" content-type="zenodo_dep_id" xlink:type="simple">14554376</object-id><object-id xmlns:xlink="http://www.w3.org/1999/xlink" content-type="arpha" xlink:type="simple">603D15BE-1869-5237-99AB-443381437A09</object-id><label>Figure 46.</label><caption><p><italic><tp:taxon-name><tp:taxon-name-part taxon-name-part-type="genus" reg="Tulipa">Tulipa</tp:taxon-name-part><tp:taxon-name-part taxon-name-part-type="species" reg="zenaidae">zenaidae</tp:taxon-name-part></tp:taxon-name></italic> in Kazakhstan <bold>A, B</bold> general habits <bold>C, D</bold> flowers <bold>E</bold> tepals <bold>F, G</bold> gynoecium and stamens <bold>H</bold> bulb (Photos: <bold>A–H</bold> by S. Kubentayev).</p></caption><graphic xmlns:xlink="http://www.w3.org/1999/xlink" xlink:href="phytokeys-250-095_article-136736__-g046.jpg" position="float" orientation="portrait" xlink:type="simple" id="oo_1206001.jpg"><uri content-type="original_file" xlink:type="simple">https://binary.pensoft.net/fig/1206001</uri></graphic></fig></tp:treatment-sec><tp:treatment-sec sec-type="conservation status" id="SECID0ELNGK"><title>Conservation status.</title><p><italic><tp:taxon-name><tp:taxon-name-part taxon-name-part-type="genus" reg="Tulipa">Tulipa</tp:taxon-name-part><tp:taxon-name-part taxon-name-part-type="species" reg="zenaidae">zenaidae</tp:taxon-name-part></tp:taxon-name></italic> is a vulnerable species at the global level (<xref ref-type="bibr" rid="B28">IUCN 2024</xref>); it is included in the Red Book of Kazakhstan (Category II).</p></tp:treatment-sec><tp:treatment-sec sec-type="phenology" id="SECID0EAOGK"><title>Phenology.</title><p>Flowering in April–May; fruiting May–July.</p></tp:treatment-sec><tp:treatment-sec sec-type="notes" id="SECID0EFOGK"><title>Notes.</title><p><italic><tp:taxon-name><tp:taxon-name-part taxon-name-part-type="genus" reg="Tulipa">Tulipa</tp:taxon-name-part><tp:taxon-name-part taxon-name-part-type="species" reg="zenaidae">zenaidae</tp:taxon-name-part></tp:taxon-name></italic> was described by A.I. Vvedensky in 1935 from Kyrgyz Ridge (Mount Shekule). The species was named in honor of Zinaida Botschantzeva, who devoted her life to studying Central Asian tulips (<xref ref-type="bibr" rid="B32">Ivashchenko and Belyalov 2019</xref>). According to the latest classification, this species was assigned the synonym of <italic><tp:taxon-name><tp:taxon-name-part taxon-name-part-type="genus" reg="Tulipa">T.</tp:taxon-name-part><tp:taxon-name-part taxon-name-part-type="species" reg="lehmanniana">lehmanniana</tp:taxon-name-part></tp:taxon-name></italic> (<xref ref-type="bibr" rid="B14">Christenhusz et al. 2013</xref>; <xref ref-type="bibr" rid="B24">Everett et al. 2013</xref>). <xref ref-type="bibr" rid="B76">Wilson (2023)</xref> later confirmed that <italic><tp:taxon-name><tp:taxon-name-part taxon-name-part-type="genus" reg="Tulipa">T.</tp:taxon-name-part><tp:taxon-name-part taxon-name-part-type="species" reg="zenaidae">zenaidae</tp:taxon-name-part></tp:taxon-name></italic> is a different species from <italic><tp:taxon-name><tp:taxon-name-part taxon-name-part-type="genus" reg="Tulipa">T.</tp:taxon-name-part><tp:taxon-name-part taxon-name-part-type="species" reg="lehmanniana">lehmanniana</tp:taxon-name-part></tp:taxon-name></italic> which we agree with in this study.</p></tp:treatment-sec><ref-list><ref id="B58"><mixed-citation xmlns:xlink="http://www.w3.org/1999/xlink" xlink:type="simple"><person-group><name name-style="western"><surname>Sennikov</surname><given-names>AN</given-names></name><name name-style="western"><surname>Tojibaev</surname><given-names>KSh [Eds]</given-names></name></person-group> (<year>2021</year>) <source>Checklist of vascular plants of the Tian-Shan Mountain System.</source><publisher-name>Korea National Arboretum</publisher-name>, <publisher-loc>Pocheon</publisher-loc>, <size units="page">607 pp</size>. [In Russian]</mixed-citation></ref><ref id="B28"><mixed-citation xmlns:xlink="http://www.w3.org/1999/xlink" xlink:type="simple">IUCN (<year>2024</year>) The IUCN Red List of Threatened Species. <ext-link xlink:href="https://www.iucnredlist.org" ext-link-type="uri" xlink:type="simple">https://www.iucnredlist.org</ext-link> [accessed 18 June 2024]</mixed-citation></ref><ref id="B32"><mixed-citation xmlns:xlink="http://www.w3.org/1999/xlink" xlink:type="simple"><person-group><name name-style="western"><surname>Ivashchenko</surname><given-names>AA</given-names></name><name name-style="western"><surname>Belyalov</surname><given-names>OV</given-names></name></person-group> (<year>2019</year>) Kazakhstan is the birthplace of <italic>Tulips</italic>. Almaty: Atamura, 368 pp. [In Russian]</mixed-citation></ref><ref id="B14"><mixed-citation xmlns:xlink="http://www.w3.org/1999/xlink" xlink:type="simple"><person-group><name name-style="western"><surname>Christenhusz</surname><given-names>MJ</given-names></name><name name-style="western"><surname>Govaerts</surname><given-names>R</given-names></name><name name-style="western"><surname>David</surname><given-names>JC</given-names></name><name name-style="western"><surname>Hall</surname><given-names>T</given-names></name><name name-style="western"><surname>Borland</surname><given-names>K</given-names></name><name name-style="western"><surname>Roberts</surname><given-names>PS</given-names></name><name name-style="western"><surname>Fay</surname><given-names>MF</given-names></name></person-group> (<year>2013</year>) <article-title>Tiptoe through the tulips-cultural history, molecular phylogenetics and classification of <italic><tp:taxon-name><tp:taxon-name-part taxon-name-part-type="genus">Tulipa</tp:taxon-name-part></tp:taxon-name></italic> (<tp:taxon-name><tp:taxon-name-part taxon-name-part-type="family">Liliaceae</tp:taxon-name-part></tp:taxon-name>).</article-title><source>Botanical Journal of the Linnean Society</source><volume>172</volume>(<issue>3</issue>): <fpage>280</fpage>–<lpage>328</lpage>. <ext-link xlink:href="10.1111/boj.12061" ext-link-type="doi" xlink:type="simple">https://doi.org/10.1111/boj.12061</ext-link></mixed-citation></ref><ref id="B24"><mixed-citation xmlns:xlink="http://www.w3.org/1999/xlink" xlink:type="simple"><person-group><name name-style="western"><surname>Everett</surname><given-names>D</given-names></name><name name-style="western"><surname>Fay</surname><given-names>MF</given-names></name><name name-style="western"><surname>Christenhusz</surname><given-names>MJ</given-names></name><name name-style="western"><surname>Wilford</surname><given-names>R</given-names></name></person-group> (<year>2013</year>) <source>The genus <italic><tp:taxon-name><tp:taxon-name-part taxon-name-part-type="genus">Tulipa</tp:taxon-name-part></tp:taxon-name></italic>. Tulips of the world.</source><publisher-name>Kew Garden Press</publisher-name>, <publisher-loc>London</publisher-loc>, <size units="page">379 pp</size>.</mixed-citation></ref><ref id="B76"><mixed-citation xmlns:xlink="http://www.w3.org/1999/xlink" xlink:type="simple"><person-group><name name-style="western"><surname>Wilson</surname><given-names>B</given-names></name></person-group> (<year>2023</year>) <italic><tp:taxon-name><tp:taxon-name-part taxon-name-part-type="genus">Tulipa</tp:taxon-name-part></tp:taxon-name></italic>: the taxonomy and evolutionary history of the genus and its impact on conservation priorities in Central Asia. PhD Thesis, University of Cambridge. <ext-link xlink:href="10.17863/CAM.94432" ext-link-type="doi" xlink:type="simple">https://doi.org/10.17863/CAM.94432</ext-link></mixed-citation></ref></ref-list></tp:taxon-treatment>
